# Supplementary material for: Genetic Analysis of Platform-Phenotyped Root System Architecture of Bread and Durum Wheat in Relation to Agronomic Traits
Source: Front Plant Sci. 2022 Mar 25;13:853601. doi: 10.3389/fpls.2022.853601 (PMC8992431; doi:10.3389/fpls.2022.853601)
Supplement: Supplementary file 2 [file Data_Sheet_2.xlsx]

## Sheet: List of Annexes 
Annex Table 1 List of varieties (The data are in Annex table 12).
Annex Table 2 Description of the BW_Div multi-environment trial.
Annex Table 3 Description of the DW_EPO multi-environment trial.
Annex Table 4 Outlier thresholds for each platform traits.
Annex Table 5 Correlation coefficients between platform traits and agronomic values measured in fields in the bread wheat elite panel. For multi-trait methods, the correlation between values predicted by the model and observed values are reported (r).
Annex Table 6 Correlation coefficients between platform traits and agronomic values measured in fields in the bread wheat diversity panel. For multi-trait methods, the correlation between values predicted by the model and observed values are reported (r).
Annex Table 7 Correlation coefficients between platform traits and agronomic values measured in fields in the durum wheat panel. For multi-trait methods r (correlation between values predicted by the model and observed values are reported).
Annex Table 8 Correlation coefficients between the proportion of variance explained by multi-trait linear regression between GYC and all root traits in the durum wheat panels and water stress indexes during key growth stages.
Annex Table 9 List of detected QTLs in the bread wheat panel.
Annex Table 10 Correlation coefficient between environmental variable and QTL’s effect on agronomic variable of platform QTLs in the bread wheat elite panel.
Annex Table 11 List of detected QTLs in the durum wheat panel.
Annex Table 12 Phenotypic data from the three platform experiments.

## Sheet: Annex Table 1
variete	Name	Species
BDEPO001	GQ4X_5	Durum Wheat
BDEPO002	GQ4X_10	Durum Wheat
BDEPO003	EL4X_27	Durum Wheat
BDEPO004	EL4X_29	Durum Wheat
BDEPO005	EL4X_31	Durum Wheat
BDEPO006	EL4X_35	Durum Wheat
BDEPO007	EL4X_38	Durum Wheat
BDEPO008	EL4X_41	Durum Wheat
BDEPO009	EL4X_59	Durum Wheat
BDEPO010	EL4X_65	Durum Wheat
BDEPO011	GQ4X_67	Durum Wheat
BDEPO012	EL4X_68	Durum Wheat
BDEPO013	EL4X_70	Durum Wheat
BDEPO014	EL4X_72	Durum Wheat
BDEPO015	EL4X_74	Durum Wheat
BDEPO016	GQ4X_75	Durum Wheat
BDEPO017	GQ4X_76	Durum Wheat
BDEPO018	GQ4X_83	Durum Wheat
BDEPO019	EL4X_85	Durum Wheat
BDEPO020	GQ4X_91	Durum Wheat
BDEPO021	EL4X_94	Durum Wheat
BDEPO022	EL4X_96	Durum Wheat
BDEPO023	EL4X_101	Durum Wheat
BDEPO024	GQ4X_112	Durum Wheat
BDEPO025	GQ4X_116	Durum Wheat
BDEPO026	EL4X_117	Durum Wheat
BDEPO027	EL4X_118	Durum Wheat
BDEPO028	EL4X_120	Durum Wheat
BDEPO029	GQ4X_126	Durum Wheat
BDEPO030	EL4X_130	Durum Wheat
BDEPO031	EL4X_131	Durum Wheat
BDEPO032	GQ4X_138	Durum Wheat
BDEPO033	GQ4X_139	Durum Wheat
BDEPO034	EL4X_145	Durum Wheat
BDEPO035	EL4X_146	Durum Wheat
BDEPO036	GQ4X_149	Durum Wheat
BDEPO037	EL4X_153	Durum Wheat
BDEPO038	EL4X_176	Durum Wheat
BDEPO039	EL4X_179	Durum Wheat
BDEPO040	EL4X_182	Durum Wheat
BDEPO041	EL4X_184	Durum Wheat
BDEPO042	EL4X_185	Durum Wheat
BDEPO043	EL4X_187	Durum Wheat
BDEPO044	EL4X_188	Durum Wheat
BDEPO045	EL4X_192	Durum Wheat
BDEPO046	EL4X_194	Durum Wheat
BDEPO047	EL4X_195	Durum Wheat
BDEPO048	EL4X_198	Durum Wheat
BDEPO049	EL4X_207	Durum Wheat
BDEPO050	EL4X_212	Durum Wheat
BDEPO051	EL4X_222	Durum Wheat
BDEPO052	EL4X_227	Durum Wheat
BDEPO053	EL4X_229	Durum Wheat
BDEPO054	EL4X_233	Durum Wheat
BDEPO055	EL4X_237	Durum Wheat
BDEPO056	EL4X_240	Durum Wheat
BDEPO057	EL4X_241	Durum Wheat
BDEPO058	EL4X_243	Durum Wheat
BDEPO059	EL4X_250	Durum Wheat
BDEPO060	EL4X_252	Durum Wheat
BDEPO061	EL4X_262	Durum Wheat
BDEPO062	EL4X_268	Durum Wheat
BDEPO063	EL4X_278	Durum Wheat
BDEPO064	EL4X_292	Durum Wheat
BDEPO065	EL4X_298	Durum Wheat
BDEPO066	EL4X_305	Durum Wheat
BDEPO067	EL4X_316	Durum Wheat
BDEPO068	EL4X_331	Durum Wheat
BDEPO069	EL4X_336	Durum Wheat
BDEPO070	EL4X_344	Durum Wheat
BDEPO071	EL4X_350	Durum Wheat
BDEPO072	EL4X_353	Durum Wheat
BDEPO073	EL4X_368	Durum Wheat
BDEPO074	EL4X_370	Durum Wheat
BDEPO075	EL4X_372	Durum Wheat
BDEPO076	EL4X_373	Durum Wheat
BDEPO077	EL4X_383	Durum Wheat
BDEPO078	EL4X_387	Durum Wheat
BDEPO079	EL4X_388	Durum Wheat
BDEPO080	EL4X_401	Durum Wheat
BDEPO081	EL4X_402	Durum Wheat
BDEPO082	EL4X_407	Durum Wheat
BDEPO083	EL4X_412	Durum Wheat
BDEPO084	EL4X_423	Durum Wheat
BDEPO085	EL4X_426	Durum Wheat
BDEPO086	EL4X_427	Durum Wheat
BDEPO087	EL4X_428	Durum Wheat
BDEPO088	EL4X_435	Durum Wheat
BDEPO089	EL4X_453	Durum Wheat
BDEPO090	EL4X_459	Durum Wheat
BDEPO091	EL4X_460	Durum Wheat
BDEPO092	EL4X_464	Durum Wheat
BDEPO093	EL4X_465	Durum Wheat
BDEPO094	EL4X_469	Durum Wheat
BDEPO095	EL4X_474	Durum Wheat
BDEPO096	EL4X_476	Durum Wheat
BDEPO097	EL4X_483	Durum Wheat
BDEPO098	EL4X_485	Durum Wheat
BDEPO099	EL4X_488	Durum Wheat
BDEPO100	EL4X_504	Durum Wheat
BDEPO101	ACMELITA	Durum Wheat
BDEPO102	ACNAVIGATOR	Durum Wheat
BDEPO103	AGATHE	Durum Wheat
BDEPO104	AINZEN1	Durum Wheat
BDEPO105	AJAIA12F3	Durum Wheat
BDEPO106	ALDEANO	Durum Wheat
BDEPO107	ANVERGUR	Durum Wheat
BDEPO108	ARAMON	Durum Wheat
BDEPO109	ARCOUR	Durum Wheat
BDEPO110	ARDENTE	Durum Wheat
BDEPO111	ASTRODUR	Durum Wheat
BDEPO112	ATLAST1	Durum Wheat
BDEPO113	ATOUDUR	Durum Wheat
BDEPO114	AUROC	Durum Wheat
BDEPO115	AW12BIT	Durum Wheat
BDEPO116	AWALI1	Durum Wheat
BDEPO117	AZEGHAR2	Durum Wheat
BDEPO118	BABYLONE	Durum Wheat
BDEPO119	BIDI17	Durum Wheat
BDEPO120	BLK2	Durum Wheat
BDEPO121	BYBLOS	Durum Wheat
BDEPO122	CANYON	Durum Wheat
BDEPO123	CHAM1	Durum Wheat
BDEPO124	CHISTERA	Durum Wheat
BDEPO125	CICCIO	Durum Wheat
BDEPO126	CIMMYT104	Durum Wheat
BDEPO127	CIMMYT136	Durum Wheat
BDEPO128	CIMMYT172	Durum Wheat
BDEPO129	CIMMYT36	Durum Wheat
BDEPO130	CIMMYT41	Durum Wheat
BDEPO131	CLAUDIO	Durum Wheat
BDEPO132	DAKTER	Durum Wheat
BDEPO133	DUILIO	Durum Wheat
BDEPO134	DURCAL	Durum Wheat
BDEPO135	DURIAC	Durum Wheat
BDEPO136	EXTRADUR	Durum Wheat
BDEPO137	FLORIDOU	Durum Wheat
BDEPO138	FURAT1	Durum Wheat
BDEPO139	GALADUR	Durum Wheat
BDEPO140	GARGANO	Durum Wheat
BDEPO141	GIBUS	Durum Wheat
BDEPO142	GUEROU1	Durum Wheat
BDEPO143	INRAM1804	Durum Wheat
BDEPO144	IRIDE	Durum Wheat
BDEPO145	ISILDUR	Durum Wheat
BDEPO146	JANEIRO	Durum Wheat
BDEPO147	JORDAN	Durum Wheat
BDEPO148	JOYAU	Durum Wheat
BDEPO149	JUPARE	Durum Wheat
BDEPO150	KAMILAROI	Durum Wheat
BDEPO151	KARIM	Durum Wheat
BDEPO152	KARUR	Durum Wheat
BDEPO153	KHABUR1	Durum Wheat
BDEPO154	KRF	Durum Wheat
BDEPO155	LANGDON	Durum Wheat
BDEPO156	LEVANTE	Durum Wheat
BDEPO157	LGBORIS	Durum Wheat
BDEPO158	LIBERDUR	Durum Wheat
BDEPO159	MAROUANE	Durum Wheat
BDEPO160	MESSAPIA	Durum Wheat
BDEPO161	MEXICALI75	Durum Wheat
BDEPO162	MIRADOUX	Durum Wheat
BDEPO163	MONDUR	Durum Wheat
BDEPO164	NEFER	Durum Wheat
BDEPO165	NEODUR	Durum Wheat
BDEPO166	NOBILIS	Durum Wheat
BDEPO167	ORJAUNE	Durum Wheat
BDEPO168	ORT1	Durum Wheat
BDEPO169	OUASERL1	Durum Wheat
BDEPO170	OUASLOUKOS1	Durum Wheat
BDEPO171	PASTADOU	Durum Wheat
BDEPO172	PESCADOU	Durum Wheat
BDEPO173	PHARAON	Durum Wheat
BDEPO174	PRIMADUR	Durum Wheat
BDEPO175	QUADERPMAL3UNK	Durum Wheat
BDEPO176	QUALIDOU	Durum Wheat
BDEPO177	RASCONTARRO	Durum Wheat
BDEPO178	RELIEF	Durum Wheat
BDEPO179	REVA	Durum Wheat
BDEPO180	RGTFABIONUR	Durum Wheat
BDEPO181	RGTVOILUR	Durum Wheat
BDEPO182	RUGBY	Durum Wheat
BDEPO183	SCULPTUR	Durum Wheat
BDEPO184	SELETHIO	Durum Wheat
BDEPO185	SEMPERDUR	Durum Wheat
BDEPO186	SHABHA	Durum Wheat
BDEPO187	STRONGFIELD	Durum Wheat
BDEPO188	SURMESUR	Durum Wheat
BDEPO189	SVEVO	Durum Wheat
BDEPO190	SYBANCO	Durum Wheat
BDEPO191	SYCISCO	Durum Wheat
BDEPO192	TABLUR	Durum Wheat
BDEPO193	TERBOL973	Durum Wheat
BDEPO194	TOMCLAIR	Durum Wheat
BDEPO195	TOMOUH	Durum Wheat
BDEPO196	WB881	Durum Wheat
BDEPO197	WESTBREDTURBO	Durum Wheat
BDEPO198	WOLLAROI	Durum Wheat
BDEPO199	YASMINE	Durum Wheat
BDEPO200	ZEINA1	Durum Wheat
BTDiv001	DI7003-1-12	Bread Wheat
BTDiv002	DI7202-103	Bread Wheat
BTDiv003	DI7210-15-11	Bread Wheat
BTDiv004	DI7215-100	Bread Wheat
BTDiv005	DIPLOMAT	Bread Wheat
BTDiv006	DISPONENT	Bread Wheat
BTDiv007	2109-36	Bread Wheat
BTDiv008	2678-6	Bread Wheat
BTDiv009	2838-39	Bread Wheat
BTDiv010	315/16	Bread Wheat
BTDiv011	DI37-12-2	Bread Wheat
BTDiv012	ADDER	Bread Wheat
BTDiv013	AGASSIZ	Bread Wheat
BTDiv014	AGROUNIA	Bread Wheat
BTDiv015	ALBATROS	Bread Wheat
BTDiv016	ALBIDUM	Bread Wheat
BTDiv017	ALCY-CAMBIER	Bread Wheat
BTDiv018	ARDENNES	Bread Wheat
BTDiv019	ARGEE	Bread Wheat
BTDiv020	ARINA	Bread Wheat
BTDiv021	ARPADHALOM-16	Bread Wheat
BTDiv022	ATUT-II	Bread Wheat
BTDiv023	BENNI	Bread Wheat
BTDiv024	BERNINA	Bread Wheat
BTDiv025	BEZOSTAIA-4	Bread Wheat
BTDiv026	BIZEL	Bread Wheat
BTDiv027	BOLAL	Bread Wheat
BTDiv028	CAROLUS	Bread Wheat
BTDiv029	CARSON	Bread Wheat
BTDiv030	CARSTENS VIII	Bread Wheat
BTDiv031	CENTURA	Bread Wheat
BTDiv032	CENTURK 78	Bread Wheat
BTDiv033	CEREALOR	Bread Wheat
BTDiv034	CHARCOAL BLANC	Bread Wheat
BTDiv035	CHARMANY	Bread Wheat
BTDiv036	COLORBEN-4	Bread Wheat
BTDiv037	COLT	Bread Wheat
BTDiv038	COLUMBIA	Bread Wheat
BTDiv039	CP4	Bread Wheat
BTDiv040	CRYSTAL	Bread Wheat
BTDiv041	CSEDRAJA	Bread Wheat
BTDiv042	CWW1857-1	Bread Wheat
BTDiv043	DACIA	Bread Wheat
BTDiv044	DIVIO	Bread Wheat
BTDiv045	DNEPROVSKAIA ?	Bread Wheat
BTDiv046	DOBRO-POLJE	Bread Wheat
BTDiv047	DONG	Bread Wheat
BTDiv048	DOWNY	Bread Wheat
BTDiv049	DI50-12	Bread Wheat
BTDiv050	787-2604	Bread Wheat
BTDiv051	A.15	Bread Wheat
BTDiv052	ABEL	Bread Wheat
BTDiv053	ABO	Bread Wheat
BTDiv054	ADAM	Bread Wheat
BTDiv055	ALMUS	Bread Wheat
BTDiv056	ALTER DE GEMBLOUX	Bread Wheat
BTDiv057	ALTERNA-TOURNEUR	Bread Wheat
BTDiv058	ALTO	Bread Wheat
BTDiv059	APOLLO	Bread Wheat
BTDiv060	AUBE	Bread Wheat
BTDiv061	AUTONOMIA	Bread Wheat
BTDiv062	BALI	Bread Wheat
BTDiv063	BELLEVUE	Bread Wheat
BTDiv064	BENNETT	Bread Wheat
BTDiv065	BONNY	Bread Wheat
BTDiv066	BRACO	Bread Wheat
BTDiv067	BUCKSKIN	Bread Wheat
BTDiv068	BUSSARD	Bread Wheat
BTDiv069	CAJKA	Bread Wheat
BTDiv070	CAPET	Bread Wheat
BTDiv071	CH73185	Bread Wheat
BTDiv072	CH73241	Bread Wheat
BTDiv073	CH73425	Bread Wheat
BTDiv074	CH73641	Bread Wheat
BTDiv075	CHAMBORD	Bread Wheat
BTDiv076	COMPACT	Bread Wheat
BTDiv077	CORIN	Bread Wheat
BTDiv078	CORSODOR	Bread Wheat
BTDiv079	COTE_DOR	Bread Wheat
BTDiv080	COURTAL	Bread Wheat
BTDiv081	DANKOWSKA IDEALNA	Bread Wheat
BTDiv082	DANUBIA	Bread Wheat
BTDiv083	DANUBIUS	Bread Wheat
BTDiv084	DARIUS	Bread Wheat
BTDiv085	DECLIC	Bread Wheat
BTDiv086	DOZENT	Bread Wheat
BTDiv087	DRUZHBA	Bread Wheat
BTDiv088	ECRIN	Bread Wheat
BTDiv089	ERSHOVSKAJA-3	Bread Wheat
BTDiv090	ESPOIR	Bread Wheat
BTDiv091	F51	Bread Wheat
BTDiv092	FANION	Bread Wheat
BTDiv093	FAVORIT	Bread Wheat
BTDiv094	FERMO	Bread Wheat
BTDiv095	FESTIVAL	Bread Wheat
BTDiv096	HEURTEBISE	Bread Wheat
BTDiv097	HIPLAINS	Bread Wheat
BTDiv098	HOCHLAND	Bread Wheat
BTDiv099	HOKUEI	Bread Wheat
BTDiv100	KID	Bread Wheat
BTDiv101	KLEIN 32	Bread Wheat
BTDiv102	KORMORAN	Bread Wheat
BTDiv103	KRAPETZ	Bread Wheat
BTDiv104	KRASNODARSKAIA 39	Bread Wheat
BTDiv105	MONTJOIE	Bread Wheat
BTDiv106	MUTSUBENKEY	Bread Wheat
BTDiv107	MV-MA	Bread Wheat
BTDiv108	MV03-86	Bread Wheat
BTDiv109	OENUS	Bread Wheat
BTDiv110	OMAHA	Bread Wheat
BTDiv111	OMAR	Bread Wheat
BTDiv112	ORASANKA	Bread Wheat
BTDiv113	PREDGORNAIA-2	Bread Wheat
BTDiv114	PRESTIGE	Bread Wheat
BTDiv115	PRIMA	Bread Wheat
BTDiv116	PRIMEPI	Bread Wheat
BTDiv117	SADOVO_1	Bread Wheat
BTDiv118	SADOVO_S	Bread Wheat
BTDiv119	SALTO	Bread Wheat
BTDiv120	SALUDA	Bread Wheat
BTDiv121	TRIO	Bread Wheat
BTDiv122	TRUBILO	Bread Wheat
BTDiv123	TUMULT	Bread Wheat
BTDiv124	TURDA_195	Bread Wheat
BTDiv125	FLAMURA-85	Bread Wheat
BTDiv126	FLANDRES	Bread Wheat
BTDiv127	FLORIO	Bread Wheat
BTDiv128	FOISON	Bread Wheat
BTDiv129	FREDRICK	Bread Wheat
BTDiv130	HOLDFAST	Bread Wheat
BTDiv131	HOLME	Bread Wheat
BTDiv132	HOLZAPFELS FRUH WEIZEN	Bread Wheat
BTDiv133	HOROSHIRI KOMUGI	Bread Wheat
BTDiv134	HUGO	Bread Wheat
BTDiv135	KRISTALL	Bread Wheat
BTDiv136	LAN	Bread Wheat
BTDiv137	LANGUEDOC	Bread Wheat
BTDiv138	LOVRIN 29	Bread Wheat
BTDiv139	LUNA	Bread Wheat
BTDiv140	MV06-80	Bread Wheat
BTDiv141	MV12-82	Bread Wheat
BTDiv142	MV13-82	Bread Wheat
BTDiv143	MV17-86	Bread Wheat
BTDiv144	MV2	Bread Wheat
BTDiv145	MV20-81	Bread Wheat
BTDiv146	ORTA	Bread Wheat
BTDiv147	OSKA	Bread Wheat
BTDiv148	OVEST	Bread Wheat
BTDiv149	P4523-80	Bread Wheat
BTDiv150	PAGEANT	Bread Wheat
BTDiv151	PROBSTDORFER MARTIN	Bread Wheat
BTDiv152	PROBSTDORFER ACCORD	Bread Wheat
BTDiv153	PROBSTDORFER POKAL	Bread Wheat
BTDiv154	PROBSTDORFER EXTREM	Bread Wheat
BTDiv155	PROBSTDORFER GEBER	Bread Wheat
BTDiv156	PROQUAL	Bread Wheat
BTDiv157	SAN_MAURO	Bread Wheat
BTDiv158	SANCIUL	Bread Wheat
BTDiv159	SCOUT_66	Bread Wheat
BTDiv160	SENTINEL	Bread Wheat
BTDiv161	SOMME_DESPREZ	Bread Wheat
BTDiv162	TURDA 81-77	Bread Wheat
BTDiv163	ULM	Bread Wheat
BTDiv164	UTE	Bread Wheat
BTDiv165	VAKKA	Bread Wheat
BTDiv166	VALA	Bread Wheat
BTDiv167	FROIDURE	Bread Wheat
BTDiv168	FUNDULEA 29	Bread Wheat
BTDiv169	GAINES	Bread Wheat
BTDiv170	GELPA	Bread Wheat
BTDiv171	GERMINAL	Bread Wheat
BTDiv172	IDRA	Bread Wheat
BTDiv173	IKARUS	Bread Wheat
BTDiv174	IONIA	Bread Wheat
BTDiv175	JACOMETTI 49	Bread Wheat
BTDiv176	LUTESCENS CH30/84	Bread Wheat
BTDiv177	LUTESCENS CH65/85	Bread Wheat
BTDiv178	LUTESCENS CH75/85	Bread Wheat
BTDiv179	LUTESCENS EG16/82	Bread Wheat
BTDiv180	MV23-77	Bread Wheat
BTDiv181	MV30-86	Bread Wheat
BTDiv182	MV33-86	Bread Wheat
BTDiv183	NECTAR	Bread Wheat
BTDiv184	PANG	Bread Wheat
BTDiv185	PARKER 76	Bread Wheat
BTDiv186	PAVLOVKA	Bread Wheat
BTDiv187	PAYNE	Bread Wheat
BTDiv188	PROTEKTOR	Bread Wheat
BTDiv189	RALLYE	Bread Wheat
BTDiv190	RENVAL	Bread Wheat
BTDiv191	REDCOAT	Bread Wheat
BTDiv192	STACY	Bread Wheat
BTDiv193	STADLER	Bread Wheat
BTDiv194	STETSON	Bread Wheat
BTDiv195	STODDARD	Bread Wheat
BTDiv196	VERBESSERTER ST.JOHANNER	Bread Wheat
BTDiv197	VESELOPODOLYANSKAIA	Bread Wheat
BTDiv198	SIROKA	Bread Wheat
BTDiv199	VILMORIN 53	Bread Wheat
BTDiv200	WATTINES	Bread Wheat
BTDiv201	GH126	Bread Wheat
BTDiv202	HERKULES	Bread Wheat
BTDiv203	GK-CSUROS	Bread Wheat
BTDiv204	GK-KALAKA	Bread Wheat
BTDiv205	GK-SZ<D6>KE	Bread Wheat
BTDiv206	JANA	Bread Wheat
BTDiv207	JOEL	Bread Wheat
BTDiv208	JUBILEJNA 50	Bread Wheat
BTDiv209	K10	Bread Wheat
BTDiv210	MANELLA	Bread Wheat
BTDiv211	MARCO-MICHAHELLES	Bread Wheat
BTDiv212	MCNAIR 1587	Bread Wheat
BTDiv213	MCNAIR 701	Bread Wheat
BTDiv214	NEUHOF 1	Bread Wheat
BTDiv215	NORMANDIE	Bread Wheat
BTDiv216	NS RANA 1	Bread Wheat
BTDiv217	SAVA	Bread Wheat
BTDiv218	PEGASUS	Bread Wheat
BTDiv219	PERESVET	Bread Wheat
BTDiv220	PERNEL	Bread Wheat
BTDiv221	PLOF	Bread Wheat
BTDiv222	REDLAND	Bread Wheat
BTDiv223	RIDA	Bread Wheat
BTDiv224	RIGOUDI	Bread Wheat
BTDiv225	RINNER WINTERWEISEN	Bread Wheat
BTDiv226	ROISEL	Bread Wheat
BTDiv227	SUTJESKA	Bread Wheat
BTDiv228	TAM_108	Bread Wheat
BTDiv229	TAMBO	Bread Wheat
BTDiv230	TARASQUE	Bread Wheat
BTDiv231	WHEELER	Bread Wheat
BTDiv232	YANTAR	Bread Wheat
BTDiv233	YORKSTAR	Bread Wheat
BTDiv234	ZETA	Bread Wheat
BTDiv235	GK-ZOMBOR	Bread Wheat
BTDiv236	GRANADA	Bread Wheat
BTDiv237	GRANIT	Bread Wheat
BTDiv238	HATVANI 40/25	Bread Wheat
BTDiv239	KREMENA	Bread Wheat
BTDiv240	K14	Bread Wheat
BTDiv241	KARCAGI 149	Bread Wheat
BTDiv242	KAVKAZ R 3-10-3-2-7	Bread Wheat
BTDiv243	MIRONOVSKAIA 264	Bread Wheat
BTDiv244	MOLDOVA	Bread Wheat
BTDiv245	MOMCHIL	Bread Wheat
BTDiv246	MONON	Bread Wheat
BTDiv247	NUGAINES	Bread Wheat
BTDiv248	OBRII	Bread Wheat
BTDiv249	ODESSKAYA 51	Bread Wheat
BTDiv250	ODESSKAYA 66	Bread Wheat
BTDiv251	POMPE	Bread Wheat
BTDiv252	PONTIAC	Bread Wheat
BTDiv253	POTAISSA	Bread Wheat
BTDiv254	PRECOCE DE GEMBLOUX	Bread Wheat
BTDiv255	PRECOCE DE JUILLET	Bread Wheat
BTDiv256	ROMA	Bread Wheat
BTDiv257	ROSE	Bread Wheat
BTDiv258	RUBIS	Bread Wheat
BTDiv259	SADOVO_SUPER	Bread Wheat
BTDiv260	TECUMSEH	Bread Wheat
BTDiv261	TENOR	Bread Wheat
BTDiv262	TIMMO	Bread Wheat
BTDiv263	TORRIL	Bread Wheat
BTDiv264	TRAYANA	Bread Wheat
BTDiv265	ZG_IPK.4387	Bread Wheat
BTDiv266	ZG1004/82	Bread Wheat
BTDiv267	ZG7865/83	Bread Wheat
BTDiv268	MV32-87	Bread Wheat
BTDiv269	MV119_88	Bread Wheat
BTDiv270	MANERO	Bread Wheat
BTDiv271	AUGUSTA	Bread Wheat
BTDiv272	HARUS	Bread Wheat
BTDiv273	AJAX	Bread Wheat
BTDiv274	BOURGOGNE	Bread Wheat
BTDiv275	SAPORO	Bread Wheat
BTDiv276	LARNED	Bread Wheat
BTDiv277	FERDINAND	Bread Wheat
BTDiv278	BLAVA	Bread Wheat
BTDiv279	TRANE	Bread Wheat
BTDiv280	MADRIGAL	Bread Wheat
BTDiv281	MIRONOVSKAIA 30	Bread Wheat
BTDiv282	ODESSKAJA-132	Bread Wheat
BTDiv283	MALACCA	Bread Wheat
BTDiv284	MV MARTINA	Bread Wheat
BTDiv285	MV MEZOF<D6>LD	Bread Wheat
BTDiv286	CERERA	Bread Wheat
BTDiv287	BERMET	Bread Wheat
BTDiv288	ERYTHROSPERMUM 80	Bread Wheat
BTDiv289	FRUNZENSKA<CF>A 60	Bread Wheat
BTDiv290	KYZYL DAN	Bread Wheat
BTDiv291	GR915	Bread Wheat
BTDiv292	P29	Bread Wheat
BTDiv293	MV-EMMA	Bread Wheat
BTDiv294	AC-RON	Bread Wheat
BTDiv295	CDC-CLAIR	Bread Wheat
BTDiv296	RAIVE	Bread Wheat
BTDiv297	PANATSEYA	Bread Wheat
BTDiv298	TURDA-95	Bread Wheat
BTDiv299	ANIVERSAR	Bread Wheat
BTDiv300	AGRI/NAC//KAUZ/3/1D13.1/MLT	Bread Wheat
BTDiv301	ES14/SITTA//AGRI/NAC	Bread Wheat
BTDiv302	308.02.2/WEAVER//F362K2.121	Bread Wheat
BTDiv303	BILINMIYEN96.40	Bread Wheat
BTDiv304	HOSAR	Bread Wheat
BTDiv305	SUSQUEHANNA	Bread Wheat
BTDiv306	SANSA	Bread Wheat
BTDiv307	SKOPJANKA	Bread Wheat
BTDiv308	SALMONE	Bread Wheat
BTDiv309	LORETO	Bread Wheat
BTDiv310	HYBRIDE DE BROYE	Bread Wheat
BTDiv311	MAXIMUM CAMBIER	Bread Wheat
BTDiv312	NORWIN	Bread Wheat
BTDiv313	MV-OPTIMA	Bread Wheat
BTDiv314	ROD	Bread Wheat
BTDiv315	SOLARIS	Bread Wheat
BTDiv316	NOBLET	Bread Wheat
BTDiv317	ORMIL	Bread Wheat
BTDiv318	VIENOY	Bread Wheat
BTDiv319	MIRONOVSKAIA 31	Bread Wheat
BTDiv320	CENTURK	Bread Wheat
BTDiv321	ALKA	Bread Wheat
BTDiv322	ASTA	Bread Wheat
BTDiv323	BRUTA	Bread Wheat
BTDiv324	INA	Bread Wheat
BTDiv325	DIVANA	Bread Wheat
BTDiv326	CAYUGA	Bread Wheat
BTDiv327	ZITARKA 1	Bread Wheat
BTDiv328	FANTAZIYA-ODESSKAYA	Bread Wheat
BTDiv329	FEDOROVKA	Bread Wheat
BTDiv330	TILEK	Bread Wheat
BTDiv331	COMTAL	Bread Wheat
BTDiv332	PAMYATI FEDINA	Bread Wheat
BTDiv333	MV214-99	Bread Wheat
BTDiv334	MV233-99	Bread Wheat
BTDiv335	PETRUS	Bread Wheat
BTDiv336	SEMPER	Bread Wheat
BTDiv337	DONSKAYA-YUBILEINAYA	Bread Wheat
BTDiv338	MV-VEKNI	Bread Wheat
BTDiv339	TANDEM	Bread Wheat
BTDiv340	KHVYLIA	Bread Wheat
BTDiv341	MAGISTRAL	Bread Wheat
BTDiv342	COUGAR	Bread Wheat
BTDiv343	KRASOTA	Bread Wheat
BTDiv344	GONCHA	Bread Wheat
BTDiv345	GARAGUM	Bread Wheat
BTDiv346	TCI962395	Bread Wheat
BTDiv347	AKULA/BONITO//F10S-3	Bread Wheat
BTDiv348	BONITO//KAREE/TUGELA	Bread Wheat
BTDiv349	KL.ESTRELLA	Bread Wheat
BTDiv350	BG/GT/IT-8119-71	Bread Wheat
BTDiv351	BOVICTUS	Bread Wheat
BTDiv352	CAPITAINE	Bread Wheat
BTDiv353	RONOS	Bread Wheat
BTDiv354	DEMAR-4	Bread Wheat
BTDiv355	BONTARIS	Bread Wheat
BTDiv356	FRANKEN MUTH	Bread Wheat
BTDiv357	SAN_RAFAEL	Bread Wheat
BTDiv358	KOTARE	Bread Wheat
BTDiv359	ARCHER	Bread Wheat
BTDiv360	BEHERT	Bread Wheat
BTDiv361	TALDOR	Bread Wheat
BTDiv362	DONCHANKA 3	Bread Wheat
BTDiv363	YUBILEINAYA 75	Bread Wheat
BTDiv364	MONA	Bread Wheat
BTDiv365	SIRIA	Bread Wheat
BTDiv366	SIDA	Bread Wheat
BTDiv367	SIMONA	Bread Wheat
BTDiv368	GK ZUGOLY	Bread Wheat
BTDiv369	KHERSONSKAYA-OSTISTAYA	Bread Wheat
BTDiv370	KOLOMAK 3	Bread Wheat
BTDiv371	LIRA	Bread Wheat
BTDiv372	MV303-99	Bread Wheat
BTDiv373	MV309-99	Bread Wheat
BTDiv374	MV314-99	Bread Wheat
BTDiv375	MV319-99	Bread Wheat
BTDiv376	MV323-99	Bread Wheat
BTDiv377	ODESSKAYA75	Bread Wheat
BTDiv378	MILLER	Bread Wheat
BTDiv379	SWM89Y074H	Bread Wheat
BTDiv380	PROWERS	Bread Wheat
BTDiv381	ALMA	Bread Wheat
BTDiv382	PAT	Bread Wheat
BTDiv383	MALYSA	Bread Wheat
BTDiv384	EDWIN	Bread Wheat
BTDiv385	ERMAK	Bread Wheat
BTDiv386	ARTHUR-71	Bread Wheat
BTDiv387	TCI960735	Bread Wheat
BTDiv388	QUENOA INIA	Bread Wheat
BTDiv389	AGROR	Bread Wheat
BTDiv390	MUSTANG	Bread Wheat
BTDiv391	ZG3073/84	Bread Wheat
BTDiv392	CAMINO	Bread Wheat
BTDiv393	LICANKA	Bread Wheat
BTDiv394	PROBSTDORFER STABIL	Bread Wheat
BTDiv395	BEAUBOURG	Bread Wheat
BTDiv396	BRANKA	Bread Wheat
BTDiv397	GK_SAGVARI_1	Bread Wheat
BTDiv398	IWWRN(85)198	Bread Wheat
BTDiv399	SPERBER	Bread Wheat
BTDiv400	MV-MATADOR	Bread Wheat
BTDiv401	MACNAIR2203	Bread Wheat
BTDiv402	MACNAIR1813	Bread Wheat
BTDiv403	WWL860104	Bread Wheat
BTDiv404	SOFIA	Bread Wheat
BTDiv405	VLADA	Bread Wheat
BTDiv406	SULTAN-95	Bread Wheat
BTDiv407	REGINA	Bread Wheat
BTDiv408	ODESKA 161	Bread Wheat
BTDiv409	ODESKA 267	Bread Wheat
BTDiv410	MIRONIVSKA 68	Bread Wheat
BTDiv411	BELGORODSKAIA 12	Bread Wheat
BTDiv412	MV DALMA	Bread Wheat
BTDiv413	PRONGHORN	Bread Wheat
BTDiv414	MCGUIRE	Bread Wheat
BTDiv415	RAMPART	Bread Wheat
BTDiv416	BELCHANKA 5	Bread Wheat
BTDiv417	PROWERS 99	Bread Wheat
BTDiv418	TAISETSU KOMUGI	Bread Wheat
BTDiv419	TAMEX	Bread Wheat
BTDiv420	UNA	Bread Wheat
BTDiv421	IVANIVSKA OSTYSTA	Bread Wheat
BTDiv422	KIIVSKA 7	Bread Wheat
BTDiv423	KIIVSKA OSTISTA	Bread Wheat
BTDiv424	VESELKA	Bread Wheat
BTDiv425	ADENA	Bread Wheat
BTDiv426	CRVENA ZVESDA	Bread Wheat
BTDiv427	DNEIPROVSKAIA-521	Bread Wheat
BTDiv428	DNEPROVSKAIA-52	Bread Wheat
BTDiv429	OWL/COL NO.3625//SOISSONS	Bread Wheat
BTDiv430	OBRII/DNESTREANCA25//ILICIOVCA/OD.CRASNOCOLOS	Bread Wheat
BTDiv431	PALPICH	Bread Wheat
BTDiv432	SELYANKA	Bread Wheat
BTDiv433	DERBENTSKAJA IUBILE NAJA	Bread Wheat
BTDiv434	CAR1608	Bread Wheat
BTDiv435	830-22	Bread Wheat
BTDiv436	ARTHUR	Bread Wheat
BTDiv437	REICHERSBERG 42	Bread Wheat
BTDiv438	SNT(92)38	Bread Wheat
BTDiv439	MIRONOVSKAIA 61	Bread Wheat
BTDiv440	LUTESCENS 7	Bread Wheat
BTDiv441	DONETSKAYA 46	Bread Wheat
BTDiv442	MV-MAGVAS	Bread Wheat
BTDiv443	CIT89073	Bread Wheat
BTDiv444	ASVM4/BEAUCHAMP 81B13	Bread Wheat
BTDiv445	CAPO	Bread Wheat
BTDiv446	GEREK79	Bread Wheat
BTDiv447	MIRLEBEN	Bread Wheat
BTDiv448	BELGORODSKAIA 16	Bread Wheat
BTDiv449	LONGHORN	Bread Wheat
BTDiv450	ZITNICA	Bread Wheat
BTElit001	CATALAN	Bread Wheat
BTElit002	BASMATI	Bread Wheat
BTElit003	SCENARIO	Bread Wheat
BTElit004	AUCKLAND	Bread Wheat
BTElit005	GLASGOW	Bread Wheat
BTElit006	KALAHARI	Bread Wheat
BTElit007	RECITAL	Bread Wheat
BTElit008	WARRIOR	Bread Wheat
BTElit009	CH NARA	Bread Wheat
BTElit010	MIROIR	Bread Wheat
BTElit011	ORCAS	Bread Wheat
BTElit012	KOMETUS	Bread Wheat
BTElit013	RENAN	Bread Wheat
BTElit014	GALACTIC	Bread Wheat
BTElit015	SKERZZO	Bread Wheat
BTElit016	SOTHYS CS	Bread Wheat
BTElit017	SOLEHIO	Bread Wheat
BTElit018	ILLICO	Bread Wheat
BTElit019	TRIOMPH	Bread Wheat
BTElit020	SOLEDAD	Bread Wheat
BTElit021	SWEET	Bread Wheat
BTElit022	SCOR	Bread Wheat
BTElit023	LAURIER	Bread Wheat
BTElit024	ALIXAN	Bread Wheat
BTElit025	PAJERO	Bread Wheat
BTElit026	APRILIO	Bread Wheat
BTElit027	PLAYER	Bread Wheat
BTElit028	ARDELOR	Bread Wheat
BTElit029	CELESTIN	Bread Wheat
BTElit030	ADAGIO	Bread Wheat
BTElit031	SANKARA	Bread Wheat
BTElit032	LENNOX	Bread Wheat
BTElit033	SY TOLBIAC	Bread Wheat
BTElit034	ALTRIA	Bread Wheat
BTElit035	GOTIK	Bread Wheat
BTElit036	MANDRAGOR	Bread Wheat
BTElit037	LASER	Bread Wheat
BTElit038	SY ALTEO	Bread Wheat
BTElit039	RUSTIC	Bread Wheat
BTElit040	OREGRAIN	Bread Wheat
BTElit041	AREZZO	Bread Wheat
BTElit042	ATTITUDE	Bread Wheat
BTElit043	AEROBIC	Bread Wheat
BTElit044	AUBUSSON	Bread Wheat
BTElit045	VALODOR	Bread Wheat
BTElit046	CHEVRON	Bread Wheat
BTElit047	ELEMENT	Bread Wheat
BTElit048	KALANGO	Bread Wheat
BTElit049	SEBASTO	Bread Wheat
BTElit050	ROYSSAC	Bread Wheat
BTElit051	APLOMB	Bread Wheat
BTElit052	GALLIXE	Bread Wheat
BTElit053	RGT MONDIO	Bread Wheat
BTElit054	HISSEO	Bread Wheat
BTElit055	AZIMUT	Bread Wheat
BTElit056	LORD	Bread Wheat
BTElit057	USKI	Bread Wheat
BTElit058	SORRIAL	Bread Wheat
BTElit059	KORELI	Bread Wheat
BTElit060	EXOTIC	Bread Wheat
BTElit061	PIRENEO	Bread Wheat
BTElit062	ARISTOTE	Bread Wheat
BTElit063	BERMUDE	Bread Wheat
BTElit064	IRIDIUM	Bread Wheat
BTElit065	DIALOG	Bread Wheat
BTElit066	PAINDOR	Bread Wheat
BTElit067	BLINI	Bread Wheat
BTElit068	ASCOTT	Bread Wheat
BTElit069	CORVUS	Bread Wheat
BTElit070	MARKSMAN	Bread Wheat
BTElit071	ODYSSEE	Bread Wheat
BTElit072	ACIENDA	Bread Wheat
BTElit073	GLADIATOR	Bread Wheat
BTElit074	FAIRPLAY	Bread Wheat
BTElit075	HAUSSMANN	Bread Wheat
BTElit076	KARILLON	Bread Wheat
BTElit077	CALABRO	Bread Wheat
BTElit078	TAPIDOR	Bread Wheat
BTElit079	CROISADE	Bread Wheat
BTElit080	AUTAN	Bread Wheat
BTElit081	LYRIK	Bread Wheat
BTElit082	GARANTUS	Bread Wheat
BTElit083	PR22R58	Bread Wheat
BTElit084	ARAMIS	Bread Wheat
BTElit085	FORBLANC	Bread Wheat
BTElit086	FIGARO	Bread Wheat
BTElit087	EUCLIDE	Bread Wheat
BTElit088	CONTREFOR	Bread Wheat
BTElit089	RACINE	Bread Wheat
BTElit090	ISENGRAIN	Bread Wheat
BTElit091	ARKEOS	Bread Wheat
BTElit092	TULIP	Bread Wheat
BTElit093	ATHLON	Bread Wheat
BTElit094	FLUOR	Bread Wheat
BTElit095	PIERROT	Bread Wheat
BTElit096	ALDRIC	Bread Wheat
BTElit097	BALTIMOR	Bread Wheat
BTElit098	COLLECTOR	Bread Wheat
BTElit099	AMUNDSEN	Bread Wheat
BTElit100	CAPHORN	Bread Wheat
BTElit101	BUENNO	Bread Wheat
BTElit102	CHEVALIER	Bread Wheat
BTElit103	SY EPSON	Bread Wheat
BTElit104	GRAINDOR	Bread Wheat
BTElit105	PAKITO	Bread Wheat
BTElit106	ARTDECO	Bread Wheat
BTElit107	GHAYTA	Bread Wheat
BTElit108	BLASON	Bread Wheat
BTElit109	MINOTOR	Bread Wheat
BTElit110	BAGOU	Bread Wheat
BTElit111	TOISONDOR	Bread Wheat
BTElit112	CROUSTY	Bread Wheat
BTElit113	INNOV	Bread Wheat
BTElit114	PRIMO	Bread Wheat
BTElit115	CAMPERO	Bread Wheat
BTElit116	AMIFORT	Bread Wheat
BTElit117	GALLANT	Bread Wheat
BTElit118	ATTLASS	Bread Wheat
BTElit119	EXPERT	Bread Wheat
BTElit120	XI19	Bread Wheat
BTElit121	CORDIALE	Bread Wheat
BTElit122	HEKTO	Bread Wheat
BTElit123	BOLOGNA	Bread Wheat
BTElit124	SHERLOCK	Bread Wheat
BTElit125	GENESIS	Bread Wheat
BTElit126	TERROIR	Bread Wheat
BTElit127	CALISOL	Bread Wheat
BTElit128	JAGUAR	Bread Wheat
BTElit129	FOLKLOR	Bread Wheat
BTElit130	SWINGGY	Bread Wheat
BTElit131	ORVANTIS	Bread Wheat
BTElit132	SY MATTIS	Bread Wheat
BTElit133	SOLUTION	Bread Wheat
BTElit134	PEPIDOR	Bread Wheat
BTElit135	TIGRE	Bread Wheat
BTElit136	ACCROC	Bread Wheat
BTElit137	PHILEAS	Bread Wheat
BTElit138	SOISSONS	Bread Wheat
BTElit139	KUNDERA	Bread Wheat
BTElit140	PHARE	Bread Wheat
BTElit141	FARINELLI	Bread Wheat
BTElit142	PALEDOR	Bread Wheat
BTElit143	AUDACE	Bread Wheat
BTElit144	DESCARTES	Bread Wheat
BTElit145	SYLLON	Bread Wheat
BTElit146	KALYSTAR	Bread Wheat
BTElit147	EUREKA	Bread Wheat
BTElit148	SOLLARIO	Bread Wheat
BTElit149	GALPINO	Bread Wheat
BTElit150	AZZERTI	Bread Wheat
BTElit151	ALCHEMY	Bread Wheat
BTElit152	ISIDOR	Bread Wheat
BTElit153	SOGOOD	Bread Wheat
BTElit154	CALUMET	Bread Wheat
BTElit155	SIRTAKI	Bread Wheat
BTElit156	NOGAL	Bread Wheat
BTElit157	EXELCIOR	Bread Wheat
BTElit158	ORFIELD	Bread Wheat
BTElit159	KWS PODIUM	Bread Wheat
BTElit160	BEHERT	Bread Wheat
BTElit161	ARLEQUIN	Bread Wheat
BTElit162	ANDALOU	Bread Wheat
BTElit163	RGT TEKNO	Bread Wheat
BTElit164	CELLULE	Bread Wheat
BTElit165	QUEBON	Bread Wheat
BTElit166	NEMO	Bread Wheat
BTElit167	ADHOC	Bread Wheat
BTElit168	MOSKITO	Bread Wheat
BTElit169	SAINT EX	Bread Wheat
BTElit170	QUALITY	Bread Wheat
BTElit171	MH 09-17	Bread Wheat
BTElit172	BERGAMO	Bread Wheat
BTElit173	JB DIEGO	Bread Wheat
BTElit174	PERFECTOR	Bread Wheat
BTElit175	PREVERT	Bread Wheat
BTElit176	PAPAGENO	Bread Wheat
BTElit177	CCB INGENIO	Bread Wheat
BTElit178	POPEYE	Bread Wheat
BTElit179	PICADOR	Bread Wheat
BTElit180	COURTOT	Bread Wheat
BTElit181	RONSARD	Bread Wheat
BTElit182	MUSIK	Bread Wheat
BTElit183	CHARGER	Bread Wheat
BTElit184	AMADOR	Bread Wheat
BTElit185	PREMIO	Bread Wheat
BTElit186	FLAMENKO	Bread Wheat
BTElit187	CEZANNE	Bread Wheat
BTElit188	SAMURAI	Bread Wheat
BTElit189	ARMADA	Bread Wheat
BTElit190	CAMP REMY	Bread Wheat
BTElit191	ESPERIA	Bread Wheat
BTElit192	RIMBAUD	Bread Wheat
BTElit193	INNOV	Bread Wheat
BTElit194	SOBBEL	Bread Wheat
BTElit195	GONCOURT	Bread Wheat
BTElit196	AVENUE	Bread Wheat
BTElit197	TREMIE	Bread Wheat
BTElit198	FOXYL	Bread Wheat
BTElit199	BONIFACIO	Bread Wheat
BTElit200	MARCELIN	Bread Wheat
BTElit201	RGT VENEZIO	Bread Wheat
BTElit202	NUCLEO	Bread Wheat
BTElit203	COMPIL	Bread Wheat
BTElit204	FLAUBERT	Bread Wheat
BTElit205	INT<E9>R<EA>T	Bread Wheat
BTElit206	ALIGATOR	Bread Wheat
BTElit207	FRUCTIDOR	Bread Wheat
BTElit208	GALOPAIN	Bread Wheat
BTElit209	NOBLESKO	Bread Wheat
BTElit210	ANTONIUS	Bread Wheat
BTElit211	BAROK	Bread Wheat
BTElit212	DEUCENDEU	Bread Wheat
BTElit213	COSTELLO	Bread Wheat
BTElit214	ISTABRAQ	Bread Wheat
BTElit215	LEAR	Bread Wheat
BTElit216	MERCATO	Bread Wheat
BTElit217	LAVOISIER	Bread Wheat
BTElit218	MARKSMAN	Bread Wheat
BTElit219	RUBISKO	Bread Wheat
BTElit220	SWINGGY	Bread Wheat
BTElit221	PRIMO	Bread Wheat
BTElit222	EPIDOC	Bread Wheat
BTElit223	VISCOUNT	Bread Wheat
BTElit224	SY MOISSON	Bread Wheat
BTElit225	INSTINCT	Bread Wheat
BTElit226	SOFOLK CS	Bread Wheat
BTElit227	ALTIGO	Bread Wheat
BTElit228	ROBIGUS	Bread Wheat
BTElit229	FRELON	Bread Wheat
BTElit230	ACOUSTIC	Bread Wheat
BTElit231	GRANAMAX	Bread Wheat
BTElit232	ACIENDA	Bread Wheat
BTElit233	ALIZEO	Bread Wheat
BTElit234	BOREGAR	Bread Wheat
BTElit235	GRAPELI	Bread Wheat
BTElit236	EPERON	Bread Wheat
BTElit237	BOISSEAU	Bread Wheat
BTElit238	GRENIER	Bread Wheat
BTElit239	ORATORIO	Bread Wheat
BTElit240	SPONSOR	Bread Wheat
BTElit241	ACCOR	Bread Wheat
BTElit242	AMBELLO	Bread Wheat
BTElit243	QUATUOR	Bread Wheat
BTElit244	PLAINEDOR	Bread Wheat
BTElit245	NIRVANA	Bread Wheat
BTElit246	SOKAL	Bread Wheat
BTElit247	ALCAZAR	Bread Wheat
BTElit248	RGT TEXACO	Bread Wheat
BTElit249	BASTIDE	Bread Wheat
BTElit250	BOKARO	Bread Wheat
BTElit251	EPHOROS	Bread Wheat
BTElit252	HENDRIX	Bread Wheat
BTElit253	EINSTEIN	Bread Wheat
BTElit254	SELEKT	Bread Wheat
BTElit255	OXEBO	Bread Wheat
BTElit256	GARCIA	Bread Wheat
BTElit257	BELEPI	Bread Wheat
BTElit258	MANAGER	Bread Wheat
BTElit259	AMBITION	Bread Wheat
BTElit260	DINOSOR	Bread Wheat
BTElit261	AIGLE	Bread Wheat
BTElit262	BIANCOR	Bread Wheat
BTElit263	DIAMENTO	Bread Wheat
BTElit264	ALTAMIRA	Bread Wheat
BTElit265	FADELA	Bread Wheat
T1	APACHE	Bread Wheat
T2	TRAPEZ	Bread Wheat
T3	ALLEZ Y	Bread Wheat
T4	MUTSUBENKEY	Bread Wheat
T5	TemoinBDur1	Durum Wheat
T6	TemoinBDur2	Durum Wheat

## Sheet: Annex Table 2
Trial name	Treatment	Latitude	Longitude	Altitude	Sowing date	Harvest date	Sowing density (gr/m²)	N supply (kg N/ha)	Irrigation (mm)
17BAYmil_WUE_IRR	irrigated	48.35	2.42	120	2016-10-18	2017-07-18	230	120	85
17BAYmil_WUE_SEC	non-irrigated	48.35	2.42	120	2016-10-18	2017-07-18	230	120	0
17DEScap_NUE_HN	High N input	50.51	3.17	34	2016-10-18	2017-08-07	235	100	0
17DEScap_NUE_LN	Low N input	50.51	3.17	34	2016-10-18	2017-08-07	235	0	0
17INRcle_WUE_IRR	irrigated	45.78	3.15	335	2016-11-04	28/06 to 7/07/2017	250	100	20
17INRcle_WUE_SEC	rain-out shelter	45.78	3.15	335	2016-11-04	12/07 to 17/07/2017	250	100	0
17INRmon_NUE_HN	High N input	49.87	3.02	87	2016-11-03	2017-07-17	220	50	0
17INRmon_NUE_LN	Low N input	49.87	3.02	87	2016-11-03	2017-07-17	220	0	0
17LIMcas_WUE_IRR	irrigated	43.3	1.94	165	2016-10-26	2017-07-28	280	120	120
17LIMcas_WUE_SEC	non-irrigated	43.3	1.94	165	2016-10-26	2017-07-17	280	120	0
17SYNmoi_NUE_HN	High N input	48.37	1.72	150	2016-10-19	2017-07-31	196	80	0
17SYNmoi_NUE_LN	Low N input	48.37	1.72	150	2016-10-19	2017-07-31	196	0	0

## Sheet: Annex Table 3
Trial name	Partner	Site	Altitude	Longitude	Latitude	Treatment	Sowing date	Sowing density (gr/m²)	Plot size (m²)	N supply (kg N/ha)	Irrigation (mm)	Fongicides	Pesticides
ARVALIS_2019_IRR-X opt	Arvalis	Gréoux	43.75	5.88	268	Optimal	2018-11-19	300-350	11.88	250	210	yes	yes
ARVALIS_2019_SEC-X car	Arvalis	Gréoux	43.75	5.88	268	Water defficient	2018-11-19	300-350	11.88	250	0	yes	yes
INRA_2019_IRR-X opt	Inrae	Mauguio	43.61	4.01	10	Optimal	2018-12-11	300-350	5.6	240	30	yes	yes
INRA_2019_SEC-X-100 car	Inrae	Mauguio	43.61	4.01	10	Water defficient	2018-12-11	300-350	5.6	60	0	yes	yes
SYN_2019_IRR-X opt	Syngenta	Argelato	44.64	11.34	25	Optimal	2018-11-17	300-350	6	130	0	yes	yes
QUALPREST_2019_IRR-X opt	Qualprest	Sancheville	48.19	1.58	139	Optimal	2018-11-19	300-350	13.6	246	35	yes	yes
RAGT_2017	Ragt	Montbartier	43.92	1.27	141	Optimal	2016-10-31	300-350	5.8	150	0	yes	yes
RAGT_2019_IRR-X opt	Ragt	Montbartier	43.92	1.27	141	Optimal	2018-10-29	300-350	7.5	150.7	0	yes	yes
SYN_2018_IRR-X opt	Syngenta	Argelato	44.64	11.34	25	Optimal	2017-10-26	300-350	6	130	0	yes	yes
QUALPREST_2018_IRR-X opt	Qualprest	Sancheville	48.19	1.58	139	Optimal	2017-10-26	300-350	14.4	246	35	yes	yes
RAGT_2018_IRR-X opt	Ragt	Montbartier	43.92	1.27	141	Optimal	2017-10-26	300-350	7.5	150.7	0	yes	yes

## Sheet: Annex Table 4
Traits	Residuals thresholds	units
Above-ground biomass	0.25	g
number of leaves	1.3
number of tillers	3
root biomass	0.2	g
root shoot biomass ratio	0.4
Root angle	100
Width	1.05	cm
ConvexHull	50000	mm²
CGY	65	mm²
Depth	100	% of observed value
Depth_80	50	% of observed value

## Sheet: Annex Table 5
Above_ground_biomass	Leaf_number	Tiller_number	Root_biomass	Root_Shoot_ratio	Root_number	Root_angle	Depth	Width	Depth_80	Convex_Hull	CGY	All_root_R	All_Above_ground_R	All_R	Trait	Env
-0.249456	-0.289306	0.0551312	-0.368725	-0.210575	-0.134689	0.0606197	-0.0316583	-0.0571278	-0.111505	-0.0767211	-0.0922233	0.471279	0.440002	0.582837	DOE	R2Ncha2014irr
-0.245417	-0.295718	0.0541172	-0.37414	-0.227122	-0.146146	0.0537675	-0.0302744	-0.0675257	-0.0985791	-0.0929254	-0.0781053	0.4779	0.442276	0.588675	DOE	R2Ncha2014sec
-0.265982	-0.286275	0.0361282	-0.408855	-0.241738	-0.157194	0.0561945	0.0223472	-0.0771775	-0.033569	-0.0790286	-0.0384014	0.486397	0.435055	0.582549	DOE	BAYvra2013N+
-0.282444	-0.326845	0.00126528	-0.388835	-0.178929	-0.1628	0.0550791	-0.031729	-0.0767129	-0.0772268	-0.100626	-0.0906916	0.459149	0.454328	0.56831	DOE	BAYvra2013N-
-0.230086	-0.255277	0.0133019	-0.389493	-0.286354	-0.150804	0.0588072	-0.000499635	-0.0648675	-0.073848	-0.0308755	-0.0324577	0.510825	0.373389	0.583174	DOE	SECmau2012N+
-0.25511	-0.276416	0.0060682	-0.401735	-0.249097	-0.168799	0.0418402	0.0124294	-0.079294	-0.0594992	-0.0475234	-0.0269108	0.501539	0.402364	0.584077	DOE	SECmau2012N-
-0.212107	-0.302428	0.0163148	-0.358242	-0.252755	-0.15916	0.054697	-0.0115546	-0.0580563	-0.0875742	-0.054252	-0.0473418	0.476869	0.402937	0.578603	DOE	R2Nlou2012N+
-0.216528	-0.296356	0.0263825	-0.368862	-0.267544	-0.140622	0.0651433	0.0123324	-0.0532625	-0.0749152	-0.0453511	-0.0324099	0.491415	0.40647	0.592602	DOE	R2Nlou2012N-
-0.220823	-0.288722	0.00418264	-0.363588	-0.242663	-0.129336	0.0697979	0.00125809	-0.0465967	-0.0873612	-0.0296959	-0.0431225	0.476503	0.389999	0.569603	DOE	MOMcoi2012Yield
-0.264193	-0.30136	0.0610671	-0.394392	-0.231864	-0.17306	0.0363264	-0.0345043	-0.0744518	-0.0882705	-0.0956449	-0.0789853	0.482675	0.463713	0.598745	DOE	MOMall2014N+
-0.257381	-0.313592	0.0349854	-0.394177	-0.234784	-0.161706	0.0484849	-0.0244425	-0.080054	-0.0901387	-0.0946133	-0.0765757	0.491762	0.451354	0.601616	DOE	MOMall2014N-
-0.285035	-0.295715	0.0343086	-0.426547	-0.240684	-0.124976	0.0738439	-0.0160663	-0.0931532	-0.0678648	-0.0845871	-0.0475256	0.510267	0.454614	0.612344	DOE	DEScap2012N+
-0.267577	-0.281662	0.045156	-0.412301	-0.248694	-0.134112	0.0650239	-0.0298502	-0.0771628	-0.0748593	-0.0727011	-0.0589672	0.492738	0.43916	0.591456	DOE	DEScap2012N-
-0.21637	-0.295211	0.0523803	-0.326784	-0.199124	-0.0847839	0.0396066	-0.065495	-0.0814558	-0.127235	-0.0799683	-0.102429	0.432449	0.423834	0.558136	DOE	INRcle2013N+
-0.217495	-0.295192	0.0491337	-0.328295	-0.197808	-0.11657	0.00804381	-0.0367198	-0.0934711	-0.0991876	-0.0901624	-0.0792049	0.423909	0.422064	0.548733	DOE	INRcle2013N-
-0.236059	-0.303978	0.0700935	-0.385578	-0.257065	-0.174336	0.0863323	-0.0386779	-0.0287292	-0.0993835	0.0051115	-0.0640917	0.504365	0.462462	0.629286	DOE	ARVcha2012N+
-0.222225	-0.294695	0.0551405	-0.358835	-0.23013	-0.128099	0.0841894	-0.0477113	-0.0476338	-0.106345	-0.00843789	-0.0605402	0.477189	0.434662	0.59751	DOE	ARVcha2012N-
-0.239002	-0.324494	0.00344149	-0.389321	-0.261956	-0.159747	0.0203724	-0.0354491	-0.0978949	-0.0879489	-0.0777414	-0.0596242	0.491301	0.433469	0.600704	DOE	INRmon2012N+
-0.253906	-0.319341	-0.0101148	-0.415318	-0.274881	-0.147333	0.0434369	-0.0451068	-0.0945089	-0.0813177	-0.0758456	-0.0540046	0.509126	0.428883	0.604269	DOE	INRmon2012N-
-0.26196	-0.310123	0.0130091	-0.404059	-0.243386	-0.175812	0.0136147	0.0125791	-0.120199	-0.0226665	-0.126265	-0.034221	0.481597	0.436494	0.579343	DOE	SYNand2013N+
-0.238005	-0.285762	0.0424864	-0.387387	-0.252444	-0.156202	0.0482511	0.0175003	-0.0925783	-0.0320046	-0.101304	-0.0372794	0.476825	0.420822	0.573517	DOE	SYNand2013N-
-0.200909	-0.231754	0.0238653	-0.339163	-0.224503	-0.111812	0.0551182	0.00552322	-0.0518325	-0.0682003	-0.0575162	-0.0438065	0.433653	0.338447	0.501206	DOE	CAUrec2012N+
-0.184284	-0.217626	0.0227716	-0.316858	-0.216329	-0.11835	0.0450119	0.0269738	-0.0480035	-0.0552859	-0.0437493	-0.0384091	0.414172	0.31871	0.483007	DOE	CAUrec2012N-
-0.247782	-0.328984	0.0149515	-0.389799	-0.245843	-0.120443	0.0562568	-0.0307437	-0.0993257	-0.0895722	-0.122347	-0.0784281	0.494257	0.445986	0.603529	DOE	INRmon2013N+
-0.257079	-0.339502	0.0163098	-0.412199	-0.268627	-0.156782	0.0467126	-0.0276638	-0.0913804	-0.0775782	-0.106804	-0.0753355	0.508656	0.461594	0.619801	DOE	INRmon2013N-
-0.253285	-0.249452	0.0299652	-0.392283	-0.240249	-0.181338	0.0241879	6.62344e-05	-0.077905	-0.0541883	-0.0963607	-0.0514234	0.475932	0.391782	0.54638	DOE	LIMver2013N+
-0.249841	-0.27172	-0.0075984	-0.375565	-0.215926	-0.16714	0.0312658	-0.0189784	-0.0724176	-0.0682686	-0.0827704	-0.0683101	0.450083	0.383366	0.525384	DOE	LIMver2013N-
-0.23713	-0.322138	0.0202611	-0.368202	-0.221144	-0.148974	0.0342655	-0.0217822	-0.0789544	-0.0859945	-0.0784666	-0.05821	0.458957	0.43731	0.578646	DOE	CAUrea2013Yield
-0.201877	-0.312391	0.0213124	-0.339698	-0.232082	-0.164202	0.0299002	-0.0253796	-0.112821	-0.0737271	-0.142051	-0.060578	0.453539	0.408527	0.550644	DOE	ARVgre2012irr
-0.149623	-0.340162	-0.0234687	-0.299319	-0.247326	-0.16891	0.0648275	-0.0321079	-0.0884014	-0.0996665	-0.11581	-0.0822583	0.457782	0.387906	0.55883	DOE	ARVgre2012sec
-0.239172	-0.313645	0.0600456	-0.379363	-0.240344	-0.131176	0.0682909	-0.0867302	-0.0863061	-0.128815	-0.103693	-0.110458	0.485215	0.458709	0.607124	DOE	ARVgre2013sec
-0.228478	-0.253551	0.0661166	-0.34985	-0.225243	-0.119872	0.0449843	0.0461092	-0.0999996	-0.0349109	-0.106079	-0.020942	0.460579	0.408312	0.564237	DOE	ARVgre2014irr
-0.216867	-0.280384	0.0619061	-0.33484	-0.198011	-0.105597	0.0557912	0.0168582	-0.0535897	-0.0887986	-0.0630811	-0.0742404	0.446356	0.421275	0.565745	DOE	ARVgre2014sec
-0.248858	-0.333464	0.00856508	-0.407219	-0.275663	-0.1721	0.0486442	-0.014335	-0.09244	-0.0585455	-0.103007	-0.0422392	0.504882	0.446132	0.609381	DOE	Allonnes2013N+
-0.256011	-0.332921	0.011774	-0.43641	-0.301139	-0.204121	0.00419697	-0.0254082	-0.137891	-0.0513189	-0.156154	-0.0630345	0.538998	0.450776	0.630936	DOE	Froissy2013N+
-0.273628	-0.329794	0.012211	-0.42074	-0.254001	-0.186526	0.0317509	0.00951667	-0.100883	-0.0476972	-0.117913	-0.0375311	0.512017	0.461009	0.615671	DOE	Louville2013N+
-0.270982	-0.305662	0.00901398	-0.404572	-0.223381	-0.124784	0.0842743	-0.0349937	-0.0902193	-0.0731112	-0.0919153	-0.0635334	0.48737	0.435316	0.581455	DOE	Maule2013N+
-0.251482	-0.312243	0.0310671	-0.396276	-0.244405	-0.136288	0.0614173	-0.000144458	-0.0798594	-0.0734527	-0.10708	-0.0582099	0.502985	0.442891	0.603741	DOE	Reclainville2013N-
-0.236848	-0.297581	0.0623742	-0.388226	-0.266185	-0.198006	0.048653	0.00690338	-0.0586098	-0.0521836	-0.0799441	-0.044722	0.493327	0.443002	0.600047	DOE	Saultain2013N+
-0.259143	-0.242224	0.0416155	-0.400907	-0.226311	-0.142813	-0.00293927	0.0231814	-0.0838095	-0.0462566	-0.0817506	-0.0236272	0.473754	0.398096	0.549754	DOE	Villier2013N-
-0.212797	-0.198341	0.0355577	-0.360224	-0.259091	-0.123982	0.0867431	-0.0721705	0.0123301	-0.15957	0.00438971	-0.124777	0.492093	0.339242	0.556458	DOE	Pheno3C2016irr
-0.193556	-0.197656	0.0650983	-0.329524	-0.2383	-0.138677	0.0647497	-0.027341	-0.0248868	-0.0992868	-0.0307517	-0.0629713	0.447807	0.346606	0.528225	DOE	Pheno3C2016sec
0.263822	0.360624	-0.0291647	0.318749	0.0565077	0.11374	-0.062625	0.082111	0.0245172	0.0925246	0.09896	0.17065	0.415308	0.487683	0.558615	GPC	R2Ncha2014irr
0.219982	0.399262	-0.0376904	0.249964	0.0251365	0.132209	0.00523431	0.0949555	0.0910498	0.0613021	0.144105	0.144092	0.349174	0.514097	0.557905	GPC	R2Ncha2014sec
0.176305	0.269043	-0.092009	0.247318	0.0907792	0.118867	0.0706833	0.0880133	0.160499	0.0595941	0.213479	0.11623	0.354594	0.41038	0.488289	GPC	BAYvra2013N+
0.175367	0.281041	-0.144092	0.228201	0.0841283	0.0929811	0.049302	0.0807909	0.170391	0.0982802	0.235582	0.15483	0.408325	0.465681	0.569585	GPC	BAYvra2013N-
0.244279	0.106681	-0.00429941	0.300471	0.0596712	0.0126368	-0.0498195	0.0950422	0.0701596	0.020902	0.088747	0.0729624	0.337818	0.281514	0.35476	GPC	SECmau2012N+
0.198967	0.0329489	-0.102078	0.229834	0.0420012	-0.0266866	-0.0251788	0.0515817	0.0853231	0.0446565	0.0789427	0.0592498	0.271727	0.280494	0.324865	GPC	SECmau2012N-
0.111873	0.135376	-0.140215	0.166372	0.0633717	-0.0753392	-0.0689102	0.0735691	0.0750475	0.0117055	0.159446	0.0993663	0.354125	0.308276	0.433164	GPC	R2Nlou2012N+
0.0372079	0.107675	-0.122608	0.0314748	-0.0372873	-0.0781592	-0.0146382	0.0106484	0.114931	-0.0699076	0.130943	-0.00643785	0.228346	0.233935	0.323834	GPC	R2Nlou2012N-
0.267906	0.263319	0.00186975	0.333039	0.0678007	0.153119	0.0346766	0.00385279	0.130438	-0.0499492	0.132249	0.0210749	0.369771	0.394936	0.457837	GPC	MOMcoi2012Yield
0.146053	0.221314	-0.10043	0.177408	0.051411	0.077793	-0.0435841	0.0558736	0.0302435	0.0436917	0.111423	0.12826	0.323068	0.35861	0.434504	GPC	MOMall2014N+
0.184127	0.209476	-0.114422	0.247479	0.113968	0.136034	-0.0393337	0.0271875	0.0384182	0.0281495	0.128983	0.106301	0.389807	0.381511	0.485406	GPC	MOMall2014N-
0.169037	0.161786	-0.0224663	0.178058	-0.0287736	-5.29242e-05	-0.00771927	0.116891	0.0590691	0.0673824	0.146504	0.12926	0.301684	0.260308	0.346574	GPC	DEScap2012N+
0.154739	0.245186	-0.083844	0.197662	0.0409786	0.018758	-0.0100624	0.114805	0.126834	0.0682172	0.210651	0.126083	0.336179	0.371767	0.453709	GPC	DEScap2012N-
0.22416	0.299117	0.0190773	0.281561	0.0602609	0.150669	-0.0231227	0.0647222	0.0491657	0.0275007	0.1195	0.0994232	0.356727	0.385031	0.45072	GPC	INRcle2013N+
0.213891	0.258028	-0.0594172	0.277206	0.0753926	0.107073	-0.0451673	0.0832547	0.0344164	0.0962299	0.108028	0.156968	0.37242	0.394842	0.47577	GPC	INRcle2013N-
0.140467	0.277581	-0.0717489	0.229868	0.153621	0.0818297	0.0350971	0.0573446	0.167432	0.0126917	0.187437	0.0520946	0.321125	0.391543	0.467141	GPC	ARVcha2012N+
0.0564053	0.251351	-0.0975847	0.11942	0.125076	-0.00586678	0.0395408	0.10063	0.136851	0.0493484	0.146538	0.0741865	0.251887	0.360119	0.420378	GPC	ARVcha2012N-
0.0567657	0.127818	-0.123289	0.115754	0.0823284	-0.0345927	-0.0258586	0.0207971	0.0424566	-0.000954936	0.0576513	0.0192436	0.172204	0.260747	0.296361	GPC	INRmon2012N+
0.107935	0.242098	-0.0967243	0.171803	0.105358	-0.0606194	-0.0777012	0.0666092	0.135114	0.063321	0.166965	0.101238	0.333763	0.362985	0.470416	GPC	INRmon2012N-
0.0984387	0.192393	-0.066724	0.108978	0.00207745	0.0718488	0.0662293	0.0657449	0.151475	0.0208546	0.20171	0.0673807	0.251729	0.2817	0.349891	GPC	SYNand2013N+
0.121473	0.245754	-0.0760309	0.175784	0.0521936	0.0985614	0.0785294	0.041294	0.160406	0.0183601	0.199926	0.0740931	0.29508	0.350584	0.430977	GPC	SYNand2013N-
0.159461	-0.0261954	-0.0998779	0.131736	-0.0787001	-0.0751856	-0.0125485	0.0106792	0.106724	-0.0876957	0.126779	-0.0179298	0.281211	0.230441	0.318834	GPC	CAUrec2012N+
0.0564102	-0.0782984	-0.145566	-0.0247652	-0.160988	-0.12776	-0.0503928	0.0474525	0.0509024	-0.0398544	0.0819422	0.0122077	0.265319	0.186758	0.323388	GPC	CAUrec2012N-
0.126447	0.306952	-0.0666116	0.184675	0.0853291	0.103802	0.0145315	-0.0110289	0.098079	-0.0195479	0.156237	0.0401645	0.301349	0.406175	0.466237	GPC	INRmon2013N+
0.051101	0.261235	-0.0946142	0.13001	0.15349	0.061965	-0.0027112	-0.0187303	0.0835291	0.00531393	0.149698	0.0397662	0.308861	0.361441	0.449983	GPC	INRmon2013N-
0.161587	0.253568	-0.125488	0.198172	0.0352527	0.0794215	-0.00272553	0.0777975	0.13586	0.0411008	0.202345	0.0903023	0.314422	0.417739	0.476847	GPC	LIMver2013N+
0.160718	0.262757	-0.141056	0.209637	0.0886696	0.0546317	-0.049976	0.031873	0.109853	0.0531508	0.167437	0.0912495	0.341067	0.439558	0.516062	GPC	LIMver2013N-
0.0662818	0.079394	-0.0582989	0.0768147	-0.0235915	0.0410013	0.0552763	0.119939	0.0498326	0.0387629	0.131526	0.133404	0.305402	0.156242	0.334969	GPC	CAUrea2013Yield
0.151484	0.246564	-0.0718587	0.205226	0.0454476	0.115633	0.0503511	0.0454391	0.115433	-0.0444957	0.209122	0.0450266	0.344634	0.360104	0.447393	GPC	ARVgre2012irr
0.0543239	0.00498228	-0.0135913	0.0715705	-0.00681896	-0.0423367	-0.0122304	0.0422559	0.0192943	-0.0723873	0.0859882	0.0422805	0.312992	0.066082	0.321888	GPC	ARVgre2012sec
0.142408	0.0348519	-0.115231	0.156119	-0.0189435	0.00623672	-0.0231248	0.0354308	0.018958	-0.00593656	0.10015	0.102309	0.337232	0.240495	0.379076	GPC	ARVgre2013sec
0.0686894	0.224844	-0.12762	0.146788	0.0942272	0.0940273	0.0264346	0.0227164	0.0747978	0.025678	0.13343	0.0621052	0.256932	0.355509	0.423081	GPC	Allonnes2013N+
0.146105	0.230177	-0.0840074	0.247138	0.153392	0.0747082	-0.0147306	-0.021722	0.0823974	-0.0210007	0.151242	0.0471473	0.377233	0.351953	0.46704	GPC	Auchy2013N+
0.182154	0.276999	-0.0463029	0.242403	0.0784995	0.079428	0.0577788	0.0147591	0.146625	-0.0255299	0.211058	0.0307218	0.341165	0.383257	0.454459	GPC	Froissy2013N+
0.137555	0.257833	-0.109673	0.200351	0.0991836	0.0789149	-0.00158729	0.0430845	0.0915747	0.068452	0.152098	0.10219	0.31773	0.397197	0.467175	GPC	Louville2013N+
0.175737	0.224586	-0.111938	0.184552	-0.0183226	0.0450644	0.0462671	0.107558	0.153398	0.0631854	0.212582	0.10709	0.300607	0.386092	0.441148	GPC	Maule2013N+
0.128216	0.233148	-0.104094	0.183443	0.110734	0.112579	0.054491	0.0329505	0.126258	-0.000328869	0.183654	0.0692812	0.314485	0.363577	0.436069	GPC	Reclainville2013N-
0.0836207	0.165143	-0.0212944	0.122905	0.00539292	-0.0611622	-0.0930849	0.0708033	-0.00372994	0.0538115	0.0771039	0.112603	0.273171	0.212754	0.342422	GPC	Saultain2013N+
0.219229	0.208791	-0.108594	0.244676	0.0492807	0.0609633	-0.0538684	0.120583	-0.0227576	0.10235	0.0432604	0.175009	0.330849	0.401627	0.460037	GPC	Villier2013N-
-0.114898	-0.263134	0.0937363	-0.195979	-0.14133	-0.0984563	0.0967322	-0.0452992	0.0402303	-0.079416	-0.0489533	-0.119663	0.343389	0.376266	0.468922	GY	R2Ncha2014irr
-0.0803571	-0.250369	0.124792	-0.146303	-0.0985604	-0.0819253	0.00847944	0.00157951	-0.0371645	-0.0227338	-0.101584	-0.0683988	0.277613	0.382487	0.44297	GY	R2Ncha2014sec
-0.24008	-0.296645	0.0302358	-0.290166	-0.0830855	-0.163896	-0.0142946	-0.00752811	-0.129769	-0.00158917	-0.176578	-0.0487242	0.370477	0.423523	0.491499	GY	BAYvra2013N+
-0.186891	-0.270403	0.0370606	-0.26217	-0.137216	-0.146332	0.064655	-0.0281449	-0.085796	-0.0396921	-0.125569	-0.0882257	0.376746	0.374731	0.480572	GY	BAYvra2013N-
-0.245087	-0.185617	0.0024262	-0.308886	-0.0920735	-0.0726283	0.119334	-0.0295863	-0.0373078	-0.00859972	-0.0439934	-0.0283865	0.352122	0.324249	0.401859	GY	SECmau2012N+
-0.138406	-0.0949788	0.0795393	-0.158276	-0.0284074	-0.0212839	0.125473	-0.0283494	-0.0336066	0.0113142	-0.042604	-0.042749	0.25844	0.237412	0.314022	GY	SECmau2012N-
-0.154789	-0.0221538	0.182424	-0.156093	0.00953652	-0.0585897	0.0757522	0.0196564	0.0211037	0.0632523	-0.0959263	-0.00225983	0.36898	0.314859	0.450265	GY	R2Nlou2012N+
-0.162754	-0.111762	0.0919584	-0.221216	-0.071316	-0.00586619	0.141724	-0.000449261	-0.0569117	0.0391883	-0.0476381	-0.0065986	0.312611	0.276844	0.377752	GY	R2Nlou2012N-
-0.203456	-0.155555	0.086742	-0.331425	-0.20326	-0.196221	-0.0303403	0.067396	-0.105821	0.0995053	-0.0809462	0.0620093	0.388054	0.332469	0.451585	GY	MOMcoi2012Yield
-0.14475	-0.145806	0.0698013	-0.207547	-0.154917	-0.0464465	0.0993192	0.0882426	0.00443024	0.0282657	0.00909364	0.0250587	0.292654	0.267332	0.388197	GY	MOMall2014N+
-0.134696	-0.106451	-0.0393069	-0.195335	-0.119467	-0.0897381	0.0545899	0.0140208	0.0535136	-0.016499	0.0283077	-0.0187115	0.248074	0.160868	0.266866	GY	MOMall2014N-
-0.149278	-0.175481	-0.00950636	-0.226011	-0.118091	-0.107146	0.0685285	-0.0187485	0.0815311	-0.0244152	0.0226847	-0.0647367	0.309984	0.237846	0.343633	GY	DEScap2012N+
-0.100968	-0.219379	0.115283	-0.206661	-0.174649	-0.108958	0.0287095	-0.0537663	-0.050847	-0.0389907	-0.149772	-0.0756076	0.363535	0.351593	0.462499	GY	DEScap2012N-
-0.0592676	-0.205405	0.00739522	-0.152793	-0.141835	-0.155482	0.0491159	0.0223421	0.0514001	0.0131946	0.0026969	0.00158766	0.277149	0.239713	0.348203	GY	INRcle2013N+
-0.0133011	-0.117518	0.0821598	-0.0670551	-0.106833	-0.0944703	0.0696826	0.0463259	0.067181	0.037809	0.0117884	0.0199306	0.240221	0.195805	0.295835	GY	INRcle2013N-
-0.138497	-0.236013	0.0498509	-0.237298	-0.171007	-0.135582	-0.00662542	0.00317092	-0.125644	0.00362216	-0.148068	-0.0214656	0.330949	0.331187	0.431979	GY	ARVcha2012N+
-0.0461616	-0.2459	0.0838265	-0.10377	-0.11916	-0.0781459	-0.0234839	-0.00284743	-0.127315	0.0151101	-0.141864	-0.0156352	0.226234	0.339663	0.394293	GY	ARVcha2012N-
-0.169511	-0.130769	0.0528027	-0.225047	-0.118821	-0.0918322	0.120509	-0.00167918	0.0739268	0.0233862	0.0509088	-0.0275795	0.309966	0.26243	0.365939	GY	INRmon2012N+
-0.0657944	-0.134505	0.0964564	-0.145727	-0.154368	-0.0231682	0.0756852	0.00513025	-0.0853849	-0.0239208	-0.104205	-0.0223509	0.281551	0.243385	0.359291	GY	INRmon2012N-
0.00101113	-0.137692	0.0988809	-0.0951948	-0.167685	-0.130555	-0.0145293	0.0696863	-0.0439592	0.0119276	-0.0723312	0.00724302	0.278509	0.229958	0.349226	GY	SYNand2013N+
-0.0923312	-0.182993	0.0768505	-0.153037	-0.0994427	-0.106317	0.0324514	0.0227383	-0.0468884	0.00224616	-0.0982281	-0.0343005	0.273126	0.278423	0.360956	GY	SYNand2013N-
-0.152371	-0.0564488	0.119095	-0.169825	-0.027255	-0.058169	0.0998687	0.0257627	0.0321252	0.0365522	-0.00147157	0.000704181	0.24112	0.26159	0.315763	GY	CAUrec2012N+
-0.0901198	0.0104537	0.18352	-0.090089	-0.0112578	0.0336094	0.129145	-0.0212775	0.0340213	0.000871538	-0.0153452	-0.034638	0.207188	0.256422	0.316796	GY	CAUrec2012N-
-0.110397	-0.17272	0.0990354	-0.217827	-0.187105	-0.121233	0.0883884	0.0394096	0.0105087	-0.0138741	-0.0294217	-0.0136344	0.337452	0.296541	0.419857	GY	INRmon2013N+
-0.0946351	-0.255684	0.125107	-0.186607	-0.136545	-0.0849499	0.06371	-0.0119541	-0.0184941	-0.0542177	-0.0773611	-0.0578311	0.297611	0.392251	0.469005	GY	INRmon2013N-
-0.127849	-0.28255	0.0809287	-0.219893	-0.14219	-0.186112	0.00824062	0.00301702	-0.0696122	-0.00452402	-0.135123	-0.0374694	0.350743	0.392087	0.485695	GY	LIMver2013N+
-0.135968	-0.244152	0.111416	-0.237129	-0.16928	-0.124788	0.0874723	-0.0214891	-0.0596657	-0.0381852	-0.123124	-0.0653613	0.374945	0.384928	0.497875	GY	LIMver2013N-
0.095752	-0.160178	-0.0231518	0.0663638	-0.0506337	-0.131206	-0.0578579	-0.0742675	0.00608421	-0.0220282	-0.0564005	-0.0753612	0.255317	0.212715	0.299266	GY	CAUrea2013Yield
-0.0686838	-0.00813507	-0.0258536	-0.0261822	0.110316	0.0204331	-0.0295759	-0.0622231	0.0472858	0.0197512	-0.0386022	-0.0547961	0.287024	0.0698262	0.29081	GY	ARVgre2012irr
0.0332379	0.14909	0.00583276	0.0958078	0.117311	0.119626	-0.0144943	-0.031944	0.00525375	0.0848601	-0.0379198	0.00970888	0.30966	0.166137	0.354845	GY	ARVgre2012sec
0.0391545	0.115945	0.0350408	0.0633599	0.0667098	-0.00963569	-0.078835	-0.0234756	-0.00230193	0.0435726	-0.0445385	-0.0130656	0.219303	0.119206	0.266638	GY	ARVgre2013sec
-0.080543	-0.00739352	-0.0573296	-0.0179582	0.159505	0.0338559	-0.0350069	-0.118514	0.0411564	-0.0402417	-0.0207912	-0.102118	0.268403	0.090712	0.280606	GY	ARVgre2014irr
0.105675	0.116468	-0.0352962	0.156516	0.113666	0.0809732	-0.0324512	0.011413	0.102139	0.101199	0.0731632	0.0367063	0.350299	0.191667	0.397389	GY	ARVgre2014sec
-0.117607	-0.260828	0.0867126	-0.154933	-0.054436	-0.0850107	0.00285267	-0.013245	-0.0886423	0.00728718	-0.119476	-0.00239239	0.21222	0.371508	0.399786	GY	Allonnes2013N+
-0.168066	-0.0964482	0.0304519	-0.244906	-0.0875648	-0.0449713	0.119296	-0.0561103	-0.00372164	-0.0258293	-0.0537299	-0.104133	0.335199	0.220285	0.361089	GY	Auchy2013N+
-0.0525814	-0.0677677	0.13259	-0.0756601	-0.032526	-0.0303463	-0.0494213	0.0462628	-0.0686546	0.103392	-0.0878217	0.0498069	0.188198	0.216476	0.267076	GY	Froissy2013N+
-0.147516	-0.251771	0.120088	-0.221696	-0.120218	-0.101724	0.0167607	-0.0494757	-0.0961828	-0.0417223	-0.145456	-0.0803044	0.309042	0.404908	0.466522	GY	Louville2013N+
-0.128168	-0.295975	0.060362	-0.136004	0.00366947	-0.0803127	-0.0419393	-0.0615733	-0.138772	-0.044246	-0.245421	-0.0750264	0.350097	0.389939	0.485623	GY	Maule2013N+
-0.192529	-0.328024	0.0613868	-0.277039	-0.150365	-0.131041	0.00821213	0.00105871	-0.0966294	-0.023303	-0.120528	-0.0281468	0.348097	0.448464	0.518423	GY	Reclainville2013N-
-0.0680448	-0.162764	0.0922319	-0.14286	-0.11206	-0.167905	0.0398265	-0.0454468	0.0238346	-0.041984	-0.046474	-0.0951986	0.297642	0.262493	0.371138	GY	Saultain2013N+
-0.149023	-0.229128	0.0564378	-0.228717	-0.15271	-0.249566	0.0458043	-0.0596102	-0.0409752	-0.0416073	-0.0915415	-0.0462919	0.396022	0.335663	0.489528	GY	Villier2013N-
-0.0151747	0.0251576	0.071537	-0.0363651	-0.0487901	-0.0182007	0.000716185	-0.0921696	-0.00226286	-0.0210712	-0.0561577	-0.078954	0.191535	0.0838775	0.21438	GY	Pheno3C2016irr
-0.17304	-0.144475	0.0156668	-0.187379	-0.0474058	-0.146063	0.0453615	-0.083857	0.00816249	-0.0662154	-0.00974197	-0.126992	0.290598	0.253295	0.348962	GY	Pheno3C2016sec
0.333923	-0.0775596	-0.0978507	0.355118	0.0365393	0.135116	0.0254166	-0.00333926	0.146318	0.000616785	0.0874948	-0.0461395	0.424991	0.417031	0.495312	TKW	R2Ncha2014irr
0.292019	-0.138707	-0.0721188	0.329265	0.0509222	0.135877	0.061793	-0.0393233	0.158548	-0.0450654	0.0840168	-0.100744	0.410509	0.377981	0.471849	TKW	R2Ncha2014sec
0.308271	-0.106835	-0.0914681	0.3345	0.0071498	0.149709	0.065204	-0.0677417	0.177835	-0.0783269	0.100444	-0.118348	0.4165	0.389795	0.477768	TKW	BAYvra2013N+
0.265397	-0.109042	-0.0844837	0.284819	0.015925	0.143459	0.103932	-0.042711	0.240094	-0.0655531	0.171248	-0.107829	0.39686	0.343844	0.452783	TKW	BAYvra2013N-
0.252786	-0.245995	-0.176636	0.203023	-0.102643	0.0689925	0.0473546	-0.093139	0.0829464	-0.0563774	0.0370276	-0.0980468	0.311772	0.437506	0.470462	TKW	SECmau2012N+
0.201041	-0.351261	-0.159168	0.124437	-0.145825	0.106675	0.0788795	-0.1093	0.0673795	-0.0651424	0.0370148	-0.113122	0.303733	0.465088	0.520538	TKW	SECmau2012N-
0.262514	-0.254624	-0.0993527	0.252688	-0.0408835	0.103604	0.106792	-0.0386043	0.107459	-0.0326236	0.04022	-0.0934903	0.353334	0.426807	0.481543	TKW	R2Nlou2012N+
0.169453	-0.290027	-0.096106	0.122573	-0.0904723	0.0645816	0.0840334	-0.044255	0.0815432	-0.0770988	0.0266296	-0.112188	0.249166	0.38201	0.421581	TKW	R2Nlou2012N-
0.187378	-0.337219	-0.0876933	0.110785	-0.16509	0.0306716	0.0489496	-0.0905964	0.0463271	-0.126403	0.0111261	-0.139411	0.279062	0.436723	0.476191	TKW	MOMcoi2012Yield
0.266133	-0.210584	-0.0886064	0.260103	-0.0076724	0.152319	0.0948874	-0.0510317	0.136933	-0.0866239	0.0676069	-0.115584	0.340333	0.397435	0.456303	TKW	MOMall2014N+
0.238532	-0.177046	-0.0534394	0.214434	-0.0670324	0.0627421	0.0547611	-0.0670038	0.149387	-0.0835559	0.0650281	-0.134613	0.344622	0.343241	0.414569	TKW	MOMall2014N-
0.325374	-0.175356	-0.109819	0.318528	-0.0405088	0.151829	0.14538	-0.0845035	0.202926	-0.0914904	0.129727	-0.14088	0.423445	0.442211	0.513716	TKW	DEScap2012N+
0.279832	-0.18697	-0.10016	0.283134	-0.0183906	0.199137	0.151877	-0.108389	0.140442	-0.119765	0.0622572	-0.156531	0.387073	0.399686	0.477867	TKW	DEScap2012N-
0.35377	-0.0633847	-0.114637	0.391073	0.0609315	0.117437	0.0510322	-0.0138133	0.16684	-0.00264219	0.107488	-0.0460298	0.44748	0.438658	0.517739	TKW	INRcle2013N+
0.358198	-0.128164	-0.0946492	0.371648	0.0127804	0.100609	0.0332001	0.00170591	0.145751	-0.00384696	0.0997538	-0.0539027	0.428227	0.449109	0.509978	TKW	INRcle2013N-
0.260976	-0.110655	-0.0743015	0.255741	-0.0337648	0.118513	0.0933956	-0.0307096	0.0955597	-0.0250356	0.0577971	-0.0789134	0.331555	0.335954	0.392948	TKW	ARVcha2012N+
0.160682	-0.241734	-0.122328	0.138297	-0.0657845	0.0826771	0.127722	-0.0228456	0.140191	-0.0557495	0.106846	-0.0926263	0.248031	0.339222	0.389267	TKW	ARVcha2012N-
0.278868	-0.135574	-0.0730032	0.282448	-0.0380601	0.117846	0.124541	-0.0516691	0.169932	-0.0821616	0.139843	-0.111289	0.347832	0.363177	0.417437	TKW	INRmon2012N+
0.324567	-0.0713463	-0.0691704	0.356651	0.0269376	0.209942	0.123529	-0.0575633	0.185126	-0.0796941	0.140934	-0.103031	0.414245	0.387619	0.464795	TKW	INRmon2012N-
0.178766	-0.174618	-0.0800033	0.147319	-0.095635	0.11088	0.0833304	-0.0708151	0.152449	-0.132829	0.0902049	-0.180661	0.333779	0.294114	0.413685	TKW	SYNand2013N+
0.339656	-0.105607	-0.0543082	0.323255	-0.0503235	0.200881	0.150151	-0.0849999	0.188217	-0.117733	0.128752	-0.154989	0.422348	0.407424	0.48384	TKW	SYNand2013N-
0.250006	-0.214254	-0.130236	0.240649	-0.0315956	0.0765803	0.0821794	-0.0635639	0.0296137	-0.0651261	-0.0156717	-0.0981834	0.311868	0.398452	0.435807	TKW	CAUrec2012N+
0.147071	-0.248637	-0.138283	0.118054	-0.10761	-0.00514783	0.00649333	-0.0597414	0.0292652	-0.0618427	-0.0286511	-0.11117	0.264753	0.339766	0.402368	TKW	CAUrec2012N-
0.276487	-0.135579	-0.0478666	0.247949	-0.0653304	0.087269	0.125679	-0.0411241	0.192031	-0.0973155	0.118752	-0.133585	0.363234	0.354076	0.423743	TKW	INRmon2013N+
0.180163	-0.177431	-0.0507647	0.168734	-0.0279314	0.116486	0.127888	-0.0642902	0.153962	-0.102675	0.0944779	-0.13557	0.275896	0.291765	0.357294	TKW	INRmon2013N-
0.324003	0.0884346	0.0647978	0.315991	-0.0259135	0.160709	0.103265	0.0405655	0.10116	0.0365112	0.109046	0.0209755	0.359678	0.330122	0.375687	TKW	LIMver2013N+
0.313831	0.00570631	-0.0374884	0.339452	0.0412692	0.178503	0.130822	-0.0616366	0.192283	-0.0600592	0.135551	-0.115925	0.422884	0.3512	0.458572	TKW	LIMver2013N-
0.321045	-0.179305	-0.084421	0.308081	-0.0699005	0.0603359	0.042411	-0.14796	0.075077	-0.127616	-0.00793258	-0.172729	0.418996	0.430171	0.491228	TKW	CAUrea2013Yield
0.317065	-0.00943864	-0.100047	0.380412	0.102683	0.137662	0.0342451	-0.0806558	0.162358	-0.0957079	0.10931	-0.0921026	0.410257	0.39789	0.470029	TKW	ARVgre2012irr
0.333126	0.120722	-0.0821507	0.394883	0.0947832	0.167559	0.0137785	-0.0226897	0.159185	-0.0103378	0.137784	-0.022075	0.437371	0.424276	0.503942	TKW	ARVgre2012sec
0.317981	0.0648449	-0.093846	0.326465	0.0164978	0.124314	-0.00100267	-0.0329151	0.0832971	-0.0197331	0.0468084	-0.0613248	0.373072	0.39544	0.456805	TKW	ARVgre2013sec
0.3032	-0.0358443	-0.105219	0.375545	0.116581	0.177484	0.0966161	-0.101431	0.239406	-0.0903042	0.162105	-0.134341	0.4685	0.376499	0.515242	TKW	ARVgre2014irr
0.210999	-0.0739188	-0.0636083	0.27258	0.0969585	0.147884	-0.0298265	-0.103186	0.100132	-0.103455	0.0135521	-0.139589	0.391635	0.265387	0.421421	TKW	ARVgre2014sec
0.269161	0.247114	0.0625329	0.260104	-0.0752771	0.0603273	0.0152114	0.0729095	0.0834031	0.0498444	0.0948674	0.122464	0.339697	0.346438	0.403741	GPD	R2Ncha2014irr
0.24457	0.320536	0.0891206	0.213003	-0.0775324	0.107298	0.0180827	0.148367	0.0966061	0.0677516	0.102271	0.141594	0.336137	0.382877	0.438414	GPD	R2Ncha2014sec
-0.00624424	0.0699609	-0.105119	0.0443869	0.0429963	-0.00652576	0.0909396	0.124947	0.0952872	0.0886017	0.122194	0.120785	0.220848	0.171393	0.296706	GPD	BAYvra2013N+
0.0525502	0.116303	-0.171606	0.0474672	-0.0272182	-0.0242151	0.143969	0.0880982	0.15671	0.101156	0.208984	0.131036	0.335717	0.297067	0.434856	GPD	BAYvra2013N-
0.102764	-0.0310704	-0.00363288	0.119231	-0.00602326	-0.0526251	0.046068	0.103549	0.0615285	0.02075	0.080922	0.0740098	0.242675	0.119547	0.256377	GPD	SECmau2012N+
0.114546	0.0219875	0.049974	0.0845999	-0.0454794	-0.024953	0.114845	-0.0233497	0.189145	-0.00523257	0.178448	-0.00443328	0.267569	0.115531	0.274345	GPD	SECmau2012N-
0.0177009	0.149702	-0.0311798	0.0838814	0.0855407	-0.138398	-0.0261215	0.105974	0.108942	0.0635632	0.122009	0.120757	0.311315	0.18869	0.369835	GPD	R2Nlou2012N+
-0.0632205	0.0473118	-0.0765035	-0.107028	-0.0869059	-0.090105	0.0746741	0.0114756	0.0905882	-0.0521093	0.11424	-0.0113418	0.236543	0.130102	0.264654	GPD	R2Nlou2012N-
0.168703	0.216312	0.101407	0.120467	-0.12985	0.00554011	0.0172822	0.0823741	0.0743247	0.038547	0.105348	0.101964	0.252413	0.249832	0.311117	GPD	MOMcoi2012Yield
0.0630629	0.157462	-0.0683938	0.0498958	-0.0653232	0.0593937	0.0284288	0.145028	0.0421459	0.0791135	0.14919	0.183486	0.33311	0.235539	0.391581	GPD	MOMall2014N+
0.131481	0.177576	-0.155304	0.168168	0.0597869	0.102989	-0.012642	0.039702	0.0763232	0.0225501	0.16582	0.111238	0.350075	0.364538	0.460874	GPD	MOMall2014N-
0.102634	0.0781644	-0.0317013	0.0657905	-0.105785	-0.0660009	0.0332918	0.122963	0.118169	0.0625081	0.1827	0.108893	0.274606	0.156838	0.298584	GPD	DEScap2012N+
0.11808	0.129266	-0.00499781	0.07519	-0.112755	-0.0798635	0.0138835	0.108196	0.128327	0.0574324	0.149246	0.1027	0.259353	0.187735	0.300757	GPD	DEScap2012N-
0.241282	0.201427	0.0324046	0.228304	-0.0552771	0.0518245	0.0161456	0.107315	0.114469	0.0491306	0.161493	0.133617	0.335715	0.310598	0.37615	GPD	INRcle2013N+
0.248194	0.22457	-0.011076	0.284921	0.0121493	0.0594809	-0.00308957	0.134592	0.0911651	0.143962	0.139155	0.20404	0.392101	0.356937	0.458258	GPD	INRcle2013N-
0.0544719	0.138711	-0.0507158	0.0808784	0.0452561	-0.0215039	0.0409349	0.0977653	0.106473	0.0226288	0.113547	0.0550471	0.194266	0.202268	0.263065	GPD	ARVcha2012N+
0.0340986	0.106303	-0.0543	0.0649862	0.0557103	-0.096009	0.0339995	0.146958	0.0655466	0.0909306	0.0638543	0.0941208	0.252651	0.16632	0.292511	GPD	ARVcha2012N-
-0.043709	0.0628695	-0.10778	-0.0116006	0.0182589	-0.0987943	0.0477386	0.0228271	0.0963528	0.0139349	0.0990137	0.00439249	0.177611	0.169496	0.265839	GPD	INRmon2012N+
0.0791712	0.189165	-0.0377163	0.0896809	-0.00261197	-0.0977472	-0.0318946	0.0893902	0.0965053	0.0594548	0.120415	0.109142	0.246142	0.250878	0.338987	GPD	INRmon2012N-
0.114751	0.138385	-0.0123587	0.0578986	-0.116677	0.00103952	0.0702594	0.115488	0.154996	0.0247006	0.19438	0.082031	0.280614	0.198007	0.319281	GPD	SYNand2013N+
0.0787107	0.16818	-0.0339093	0.0940121	-0.0206628	0.0419299	0.128882	0.0642037	0.17172	0.0187658	0.179215	0.065113	0.249149	0.224089	0.333953	GPD	SYNand2013N-
0.0794876	-0.0841249	-0.0291527	0.0273371	-0.128593	-0.150876	0.0703928	0.0366942	0.170214	-0.0849213	0.167569	-0.0232666	0.33554	0.134213	0.352247	GPD	CAUrec2012N+
-0.0102477	-0.102607	-0.0235294	-0.127639	-0.244348	-0.150556	0.0587253	0.0469564	0.108438	-0.0567625	0.102964	-0.017643	0.350887	0.106512	0.368933	GPD	CAUrec2012N-
0.065232	0.235965	-0.00106178	0.0491666	-0.047716	0.0286159	0.0898386	0.0185714	0.129407	-0.0352906	0.168465	0.0381801	0.23511	0.270477	0.341844	GPD	INRmon2013N+
-0.0397475	0.0848802	0.0103066	-0.0327236	0.0671529	-0.010557	0.0762282	-0.044335	0.106969	-0.0601772	0.136006	-0.0109607	0.227626	0.106399	0.269811	GPD	INRmon2013N-
-0.0346853	-0.0501897	-0.139369	-0.00324781	0.0722008	-0.0123791	-0.0109925	-0.0382205	0.0944154	-0.075319	0.0840397	-0.0742935	0.161773	0.140971	0.207771	GPD	LIMver2013N+
0.0881139	0.00115796	0.00496234	0.0125301	-0.115136	-0.128357	-0.0920337	0.00504675	-0.00950604	0.00359726	-0.00650577	0.0224255	0.184293	0.0928983	0.213373	GPD	LIMver2013N-
0.144724	-0.0159418	-0.0852384	0.137005	-0.0629109	-0.0416236	0.0258568	0.0914141	0.0634093	0.0309036	0.117415	0.106666	0.293495	0.204937	0.328953	GPD	CAUrea2013Yield
0.138189	0.312949	-0.115173	0.243997	0.152634	0.167357	0.0402032	0.0061079	0.189743	-0.0409502	0.238245	0.0118797	0.371861	0.454754	0.540351	GPD	ARVgre2012irr
0.130409	0.199742	-0.0144345	0.238695	0.139836	0.085491	-0.038375	0.0271209	0.0377446	-0.00770838	0.0896325	0.0807184	0.3349	0.262417	0.399671	GPD	ARVgre2012sec
0.23863	0.163947	-0.126879	0.281885	0.0396228	-0.000812548	-0.11067	0.0264086	0.0243122	0.03491	0.0962993	0.130558	0.416803	0.396333	0.500309	GPD	ARVgre2013sec
-0.00659882	0.0800827	-0.0956908	0.0648525	0.0785058	0.0532011	0.0368695	0.0188267	0.025088	0.0395133	0.0764672	0.0791716	0.210061	0.170009	0.288991	GPD	Allonnes2013N+
0.0641457	0.211535	-0.0803204	0.134348	0.125682	0.0596872	0.0607098	-0.062764	0.0959395	-0.0420281	0.145327	-0.0120509	0.286063	0.299831	0.3895	GPD	Auchy2013N+
0.194324	0.305877	0.0520242	0.253761	0.0753515	0.0784242	0.0337859	0.058724	0.133852	0.0544484	0.202026	0.0826878	0.349304	0.358076	0.442972	GPD	Froissy2013N+
0.0338401	0.0909376	-0.0242306	0.0416842	0.00899457	0.000401712	0.0163574	0.00696105	0.0252637	0.0520816	0.0579087	0.0577118	0.164213	0.122861	0.196919	GPD	Louville2013N+
0.12547	0.0318303	-0.100606	0.130395	-0.0225064	-0.0139566	0.0250644	0.0931955	0.0834553	0.0468976	0.0638009	0.0794493	0.212513	0.210805	0.269644	GPD	Maule2013N+
0.00921216	0.0345068	-0.0838481	0.0119073	0.0207583	0.0386675	0.076354	0.0430275	0.0840216	-0.0191696	0.138348	0.0660322	0.265556	0.121992	0.283847	GPD	Reclainville2013N-
0.0612809	0.107993	0.0187846	0.070398	-0.0454822	-0.144761	-0.0847083	0.0574744	0.00682538	0.0402638	0.0640404	0.080881	0.251797	0.122913	0.292496	GPD	Saultain2013N+
0.0406122	0.104516	0.000637039	0.112791	0.0791857	0.0737439	-0.0487202	0.0198094	-0.134488	0.0705676	-0.104713	0.112994	0.261033	0.121965	0.298281	GPD	Villier2013N-
-0.322659	-0.1386	0.154912	-0.396553	-0.130746	-0.178068	0.0359141	-0.0302227	-0.089749	-0.0594107	-0.11531	-0.058949	0.450511	0.473428	0.560492	GN	R2Ncha2014irr
-0.261968	-0.0849155	0.16531	-0.334849	-0.109657	-0.165454	-0.0465552	0.0221041	-0.151736	0.00782313	-0.152932	0.0100666	0.383806	0.407666	0.483902	GN	R2Ncha2014sec
-0.364892	-0.112233	0.0987156	-0.412872	-0.0589258	-0.217734	-0.0618914	0.0300917	-0.213742	0.0461425	-0.197923	0.0398348	0.468009	0.459315	0.540952	GN	BAYvra2013N+
-0.287367	-0.0982836	0.0967238	-0.347727	-0.0993436	-0.195001	-0.0358077	0.00444555	-0.217223	0.0126526	-0.202127	0.00566105	0.43422	0.379325	0.496182	GN	BAYvra2013N-
-0.34554	0.00775112	0.117398	-0.367389	-0.0120569	-0.100382	0.0716404	0.0286803	-0.0764948	0.0155646	-0.0545248	0.0262686	0.409542	0.43089	0.481917	GN	SECmau2012N+
-0.23662	0.175256	0.182393	-0.201662	0.0740344	-0.0856288	0.0495665	0.0507265	-0.0672215	0.0509808	-0.053442	0.0412246	0.282817	0.392983	0.431011	GN	SECmau2012N-
-0.299314	0.15239	0.224495	-0.293837	0.033301	-0.114292	-0.0191701	0.0393644	-0.0682394	0.0730494	-0.129047	0.0583413	0.372665	0.472968	0.52846	GN	R2Nlou2012N+
-0.241927	0.121226	0.160336	-0.261375	-0.00338573	-0.058682	0.0522927	0.0299749	-0.110291	0.0904344	-0.0782576	0.070184	0.320024	0.366036	0.417018	GN	R2Nlou2012N-
-0.270562	0.134433	0.134252	-0.310246	-0.0357955	-0.164689	-0.0530214	0.107824	-0.103005	0.153409	-0.0611581	0.137064	0.352914	0.38272	0.440143	GN	MOMcoi2012Yield
-0.285545	0.017132	0.122943	-0.331279	-0.119216	-0.142673	0.0177002	0.10447	-0.0897264	0.0737181	-0.0486346	0.0857046	0.379688	0.371579	0.469445	GN	MOMall2014N+
-0.240348	-0.0120433	-0.0129245	-0.286671	-0.0859431	-0.121456	0.0343288	0.0472051	-0.0157974	0.0163136	-0.00223899	0.0396571	0.318229	0.252588	0.335194	GN	MOMall2014N-
-0.341439	0.00683774	0.0848495	-0.389017	-0.053462	-0.196798	-0.0616493	0.0455139	-0.0998083	0.0446688	-0.0930726	0.0487963	0.412212	0.405961	0.464002	GN	DEScap2012N+
-0.286449	-0.0135743	0.170766	-0.363979	-0.113029	-0.237205	-0.0984327	0.0417487	-0.153081	0.059909	-0.171717	0.0578368	0.415949	0.413472	0.504423	GN	DEScap2012N-
-0.304767	-0.0729936	0.117114	-0.391162	-0.135471	-0.193203	-0.0171901	0.0281678	-0.109622	0.00852258	-0.092031	0.0348428	0.434747	0.401909	0.500993	GN	INRcle2013N+
-0.295641	0.0310236	0.150882	-0.341051	-0.0825719	-0.152985	0.00353711	0.032048	-0.0873319	0.0336242	-0.0880762	0.0581385	0.377904	0.401189	0.47055	GN	INRcle2013N-
-0.26542	-0.115484	0.0858979	-0.337783	-0.114107	-0.171994	-0.0586505	0.0138405	-0.16026	0.00362082	-0.154986	0.0173497	0.389492	0.360756	0.453571	GN	ARVcha2012N+
-0.147031	-0.0473305	0.154564	-0.177836	-0.0544012	-0.115273	-0.10392	0.00581151	-0.202038	0.0448916	-0.192664	0.0396408	0.259619	0.29091	0.359247	GN	ARVcha2012N-
-0.314149	-0.00372889	0.100543	-0.35987	-0.0727925	-0.149441	0.00742886	0.0454229	-0.0643074	0.0827114	-0.0611977	0.0603934	0.375215	0.389674	0.441296	GN	INRmon2012N+
-0.256333	-0.0575472	0.12225	-0.336168	-0.136058	-0.143277	-0.0197999	0.0373071	-0.191863	0.0252513	-0.178656	0.0405294	0.410502	0.358323	0.476236	GN	INRmon2012N-
-0.147456	0.0574129	0.161848	-0.201763	-0.0602897	-0.192284	-0.0804037	0.0951892	-0.162927	0.103255	-0.139589	0.143891	0.324533	0.271616	0.40909	GN	SYNand2013N+
-0.307784	-0.0394518	0.121005	-0.343471	-0.0434157	-0.224978	-0.0919843	0.0812345	-0.178429	0.0850067	-0.17629	0.0859997	0.408762	0.399788	0.4804	GN	SYNand2013N-
-0.27339	0.116015	0.180952	-0.28495	-0.00986841	-0.0930127	0.0201462	0.0648759	-0.00379402	0.0685862	0.00259196	0.0677935	0.313105	0.408936	0.436603	GN	CAUrec2012N+
-0.157088	0.149267	0.224604	-0.139729	0.0484498	0.0316084	0.0957681	0.0139672	0.000971985	0.0231998	-0.00194973	0.0286004	0.210845	0.345611	0.374704	GN	CAUrec2012N-
-0.288272	-0.0141982	0.122525	-0.341903	-0.0840437	-0.159081	-0.0290034	0.0547925	-0.139801	0.055791	-0.118122	0.0791661	0.383294	0.376727	0.451924	GN	INRmon2013N+
-0.209394	-0.0430462	0.140739	-0.261336	-0.0659453	-0.148233	-0.0561845	0.0262179	-0.134685	0.0257445	-0.136692	0.0444445	0.307897	0.324215	0.392903	GN	INRmon2013N-
-0.321175	-0.213121	-0.00446464	-0.359966	-0.0558316	-0.245743	-0.098079	-0.0148042	-0.131152	-0.0154843	-0.170291	-0.0288446	0.421751	0.398592	0.475035	GN	LIMver2013N+
-0.283027	-0.154034	0.111124	-0.361042	-0.130539	-0.201579	-0.0328419	0.0340873	-0.170638	0.0201753	-0.175112	0.0356662	0.434009	0.412908	0.522022	GN	LIMver2013N-
-0.194226	0.0422617	0.0698794	-0.203214	0.0210289	-0.168442	-0.0858793	0.0736509	-0.0714422	0.0936632	-0.0486986	0.092235	0.260037	0.245838	0.305534	GN	CAUrea2013Yield
-0.308378	0.0127316	0.0769901	-0.328315	-0.0113873	-0.102916	-0.0575446	0.0214853	-0.10278	0.0861561	-0.120624	0.0335425	0.353368	0.374591	0.406885	GN	ARVgre2012irr
-0.303645	-0.00331203	0.0799541	-0.311564	-0.00108611	-0.0688489	-0.0221268	-0.00846234	-0.146596	0.0615413	-0.165363	0.0158746	0.343694	0.370879	0.401795	GN	ARVgre2012sec
-0.336371	0.0249419	0.15231	-0.321834	0.0411326	-0.150809	-0.0602329	0.0158926	-0.115531	0.0481053	-0.100445	0.0510555	0.355916	0.442818	0.468208	GN	ARVgre2013sec
-0.335437	0.0335733	0.0534314	-0.33873	0.0385683	-0.131747	-0.119373	-0.0157509	-0.182332	0.0394664	-0.16966	0.0244803	0.37313	0.382536	0.41449	GN	ARVgre2014irr
-0.0901988	0.177981	0.0255225	-0.0855245	0.03114	-0.0579302	-0.0145111	0.0874443	-0.00462091	0.166387	0.045123	0.138019	0.249895	0.22482	0.324103	GN	ARVgre2014sec
0.0235661	-0.111715	0.0716008	0.00643368	-0.0272323	-0.0262761	0.0718357	-0.031583	0.0822119	-0.021464	-0.00514295	-0.0781912	0.240171	0.178768	0.282041	GY_DOE	R2Ncha2014irr
0.0228506	-0.135049	0.108339	0.00963712	-0.00447076	-0.0224715	-0.0146694	0.0149879	-0.00964703	0.0192848	-0.0666907	-0.0380741	0.198957	0.235413	0.298138	GY_DOE	R2Ncha2014sec
-0.12548	-0.180016	0.0142531	-0.100167	0.0447818	-0.100031	-0.0499173	-0.0220179	-0.107273	0.0179132	-0.16128	-0.0346469	0.236246	0.242813	0.304578	GY_DOE	BAYvra2013N+
-0.0171726	-0.0977768	0.0556682	-0.0352133	-0.0618804	-0.0662719	0.0359279	-0.00426463	-0.0540919	0.0140898	-0.0869071	-0.0376776	0.205196	0.151447	0.250816	GY_DOE	BAYvra2013N-
-0.155979	-0.0783374	-0.0038704	-0.147707	0.0395901	-0.00564368	0.102087	-0.0322257	-0.00911407	0.0268318	-0.033127	-0.0152129	0.231468	0.180597	0.245849	GY_DOE	SECmau2012N+
-0.0888542	-0.0404192	0.0795656	-0.0793002	0.0216637	0.0126144	0.11897	-0.0313183	-0.0180672	0.0235602	-0.0336531	-0.0379668	0.22474	0.167546	0.261846	GY_DOE	SECmau2012N-
-0.135184	0.0572067	0.117068	-0.0831685	0.104551	0.0259126	0.118877	0.0144635	0.0576192	0.0633621	0.0331858	0.00664534	0.250355	0.224301	0.314073	GY_DOE	R2Nlou2012N+
-0.0772325	0.00831552	0.086709	-0.0744315	0.0383332	0.0465402	0.119839	-0.00584387	-0.0337537	0.0742795	-0.0360371	0.00433877	0.259728	0.146558	0.291658	GY_DOE	R2Nlou2012N-
-0.133185	-0.0581011	0.089595	-0.215543	-0.125013	-0.158953	-0.0573294	0.0703391	-0.094271	0.136392	-0.0742777	0.0808676	0.284571	0.220833	0.323555	GY_DOE	MOMcoi2012Yield
-0.0275116	-0.00993704	0.0467259	-0.0315865	-0.0551118	0.0357059	0.0919914	0.115417	0.0426294	0.0759202	0.058545	0.0676745	0.166633	0.0731249	0.218942	GY_DOE	MOMall2014N+
-0.0920565	-0.0533264	-0.0462751	-0.129811	-0.0805018	-0.0630529	0.047152	0.0186156	0.0687646	-0.000942005	0.0456248	-0.00559087	0.18583	0.0974967	0.198418	GY_DOE	MOMall2014N-
-0.0388153	-0.0619574	-0.0242396	-0.0608434	-0.0243999	-0.0608936	0.0414728	-0.0130627	0.12434	0.00246725	0.0589269	-0.048403	0.239411	0.0678165	0.241337	GY_DOE	DEScap2012N+
0.0533345	-0.0705991	0.101096	0.0249356	-0.0409859	-0.0386604	-0.00828392	-0.0416805	-0.00900991	0.00288182	-0.122577	-0.0480407	0.290502	0.170171	0.318882	GY_DOE	DEScap2012N-
0.00107328	-0.125358	-0.00733979	-0.062819	-0.0879024	-0.13426	0.0387713	0.0413448	0.0754766	0.0495573	0.0254379	0.0306957	0.238966	0.13886	0.273776	GY_DOE	INRcle2013N+
0.0294975	-0.0589973	0.0721469	-0.00224888	-0.0674956	-0.0711517	0.0677987	0.0533403	0.0852695	0.0571362	0.0294551	0.0354088	0.22923	0.12763	0.252754	GY_DOE	INRcle2013N-
-0.017017	-0.0988259	0.0152295	-0.0368386	-0.0340997	-0.0429984	-0.0630254	0.0367212	-0.128699	0.0635796	-0.172235	0.0157303	0.23325	0.122678	0.258614	GY_DOE	ARVcha2012N+
0.0405846	-0.137759	0.0647826	0.0348934	-0.0328078	-0.0308804	-0.057257	0.0147884	-0.112615	0.0578196	-0.143406	0.00764006	0.202585	0.206164	0.28064	GY_DOE	ARVcha2012N-
-0.0848284	-0.0101096	0.0544651	-0.0841824	-0.0221736	-0.034003	0.11936	0.0122236	0.116818	0.0594553	0.0845211	-0.00561205	0.261193	0.127858	0.290792	GY_DOE	INRmon2012N+
0.0663167	0.0257843	0.112954	0.0660477	-0.0207704	0.0551931	0.0603902	0.0305071	-0.0431382	0.0180669	-0.0743339	0.0048009	0.189812	0.121338	0.219748	GY_DOE	INRmon2012N-
0.10661	-0.0223281	0.100511	0.0609632	-0.0812897	-0.0688014	-0.0210234	0.069461	0.00140248	0.0218874	-0.0265324	0.021532	0.200573	0.152406	0.229757	GY_DOE	SYNand2013N+
0.0100738	-0.0682453	0.0654371	0.0133286	0.00900298	-0.0443097	0.0132528	0.0170228	-0.00835088	0.0176844	-0.0614282	-0.0205172	0.174864	0.129041	0.209988	GY_DOE	SYNand2013N-
-0.102431	0.00430115	0.112923	-0.0806909	0.0389063	-0.0250855	0.0829907	0.0186855	0.0453276	0.0514367	0.0103845	0.0076155	0.193792	0.193045	0.257012	GY_DOE	CAUrec2012N+
-0.0300102	0.0840761	0.184578	0.000595871	0.0452527	0.0647869	0.0990707	-0.00194057	0.0310433	0.0387097	-0.0101378	-0.00706146	0.18844	0.210863	0.285456	GY_DOE	CAUrec2012N-
0.0385442	0.0194624	0.109725	0.00707455	-0.0558534	-0.0632282	0.0680615	0.0692024	0.0820118	0.0455135	0.0496394	0.0380479	0.187674	0.115342	0.218476	GY_DOE	INRmon2013N+
0.068937	-0.0680399	0.140581	0.0680944	0.0262	0.00889465	0.0440843	0.00526325	0.0431627	-0.0104264	-0.0174727	-0.0164304	0.170684	0.208822	0.276038	GY_DOE	INRmon2013N-
-0.00912216	-0.186379	0.0756036	-0.0389114	-0.0323471	-0.113645	-0.00362335	0.00338139	-0.0371622	0.023902	-0.101507	-0.0148906	0.221036	0.260362	0.328189	GY_DOE	LIMver2013N+
-0.00234968	-0.116173	0.136292	-0.0421693	-0.0631245	-0.0414924	0.083441	-0.0133494	-0.0246126	-0.00186024	-0.0929493	-0.0339047	0.240836	0.246863	0.332391	GY_DOE	LIMver2013N-
0.0821919	-0.180311	-0.0220815	0.044823	-0.0641048	-0.140854	-0.056158	-0.0760029	0.00141815	-0.0272804	-0.0614087	-0.0792728	0.252767	0.22475	0.306754	GY_DOE	CAUrea2013Yield
-0.130269	-0.0968997	-0.0215559	-0.12386	0.0521173	-0.0245793	-0.0231007	-0.0735332	0.0186431	0.000244772	-0.0811243	-0.0755521	0.296679	0.157113	0.30269	GY_DOE	ARVgre2012irr
-0.0859109	-0.094806	-0.0126287	-0.131788	-0.0567503	0.0152512	0.0370952	-0.0718538	-0.0704721	0.0285119	-0.153458	-0.0589387	0.302111	0.126522	0.308324	GY_DOE	ARVgre2012sec
-0.0913721	-0.0438397	0.0757185	-0.143454	-0.0596337	-0.0867069	-0.0534895	-0.0774478	-0.0522753	-0.0227647	-0.111948	-0.0788368	0.236716	0.165851	0.269358	GY_DOE	ARVgre2013sec
-0.137964	-0.0668894	-0.0435066	-0.0969103	0.122319	-0.00765943	-0.0295132	-0.135061	0.0262254	-0.0701619	-0.0515332	-0.13779	0.27458	0.14437	0.277814	GY_DOE	ARVgre2014irr
-0.0421935	-0.0750915	0.0132255	-0.059635	0.00434909	-0.0518702	-0.00806494	-0.053222	0.094616	-0.0265511	0.0120213	-0.105706	0.278755	0.102066	0.289362	GY_DOE	ARVgre2014sec
0.0130284	-0.0967381	0.0909916	0.0628146	0.0983217	0.00494079	-0.0248202	-0.00640688	-0.0449366	0.0417307	-0.0729704	0.0216458	0.158324	0.1807	0.245459	GY_DOE	Allonnes2013N+
-0.0192728	-0.0244457	0.132528	-0.0187226	0.00698513	-0.00365812	-0.0505351	0.0501499	-0.0511463	0.111356	-0.0681073	0.0587167	0.184299	0.174408	0.243994	GY_DOE	Froissy2013N+
0.00974275	-0.0765729	0.135074	0.0211057	0.0290024	0.00525032	-0.00155634	-0.065531	-0.0461218	-0.0174131	-0.0932867	-0.0703797	0.182298	0.208805	0.273539	GY_DOE	Louville2013N+
-0.0170012	-0.175398	0.0584488	0.0317273	0.0987867	-0.0297992	-0.079114	-0.0486499	-0.104811	-0.0145606	-0.214116	-0.0503935	0.323619	0.235755	0.387686	GY_DOE	Maule2013N+
-0.0144899	-0.147078	0.0685978	0.0208978	0.0620738	-0.0233416	-0.0517099	0.0208706	-0.0638348	0.0600634	-0.0661485	0.0322024	0.111401	0.213757	0.24297	GY_DOE	Reclainville2013N-
-0.010677	-0.0933366	0.0796734	-0.0499008	-0.0488071	-0.123754	0.0289288	-0.0487461	0.0394384	-0.0302704	-0.0279596	-0.0871914	0.231654	0.168716	0.277849	GY_DOE	Saultain2013N+
-0.0314576	-0.122391	0.05509	-0.044793	-0.0609371	-0.195773	0.0581796	-0.0690566	-0.00282308	-0.025859	-0.0474409	-0.0409643	0.309175	0.180475	0.358744	GY_DOE	Villier2013N-
-0.0535777	-0.0163949	0.0800856	-0.103642	-0.100688	-0.0393078	0.0289889	-0.0938505	0.0110772	-0.0439647	-0.0463555	-0.0972323	0.219505	0.132013	0.24628	GY_DOE	Pheno3C2016irr
-0.14286	-0.113855	-0.000916955	-0.131417	-0.000988597	-0.125397	0.0349227	-0.0849291	0.0149784	-0.0535216	-0.00425739	-0.123633	0.259429	0.196181	0.298975	GY_DOE	Pheno3C2016sec
-0.204451	0.0816003	0.15656	-0.195191	0.0174212	-0.113249	-0.00490423	-0.0123776	-0.0637849	0.0193331	-0.0801482	0.00250085	0.225511	0.324056	0.348824	GN_DOE	R2Ncha2014irr
-0.147639	0.047199	0.138964	-0.173796	-0.0228796	-0.086167	-0.0657778	0.0590829	-0.120516	0.0671625	-0.111959	0.0610931	0.210853	0.25284	0.290633	GN_DOE	R2Ncha2014sec
-0.263442	0.064125	0.0967056	-0.221482	0.09858	-0.158276	-0.116606	0.0214326	-0.210239	0.0810231	-0.189317	0.0766357	0.335071	0.335916	0.404653	GN_DOE	BAYvra2013N+
-0.144539	0.134866	0.128948	-0.132039	0.0148482	-0.122252	-0.095645	0.0340746	-0.221993	0.0822098	-0.185026	0.0850166	0.277522	0.258808	0.359052	GN_DOE	BAYvra2013N-
-0.266921	0.124117	0.11913	-0.225459	0.103673	-0.0357334	0.0688472	0.027802	-0.0468632	0.0480746	-0.0381189	0.0405407	0.298198	0.367417	0.394525	GN_DOE	SECmau2012N+
-0.202592	0.192925	0.17149	-0.159044	0.0843717	-0.0442022	0.049043	0.0403172	-0.0561195	0.0502503	-0.0455174	0.040866	0.238526	0.366973	0.40002	GN_DOE	SECmau2012N-
-0.268131	0.208316	0.215767	-0.251431	0.0553028	-0.118184	-0.029783	0.0619681	-0.0443205	0.0937764	-0.101844	0.0751369	0.347804	0.457425	0.518877	GN_DOE	R2Nlou2012N+
-0.243353	0.180587	0.165785	-0.227612	0.0508901	-0.0488095	0.0680553	0.0290046	-0.074328	0.092926	-0.0511359	0.064371	0.305399	0.390628	0.433273	GN_DOE	R2Nlou2012N-
-0.261761	0.14592	0.13408	-0.29576	-0.0261345	-0.159533	-0.0557976	0.10777	-0.101151	0.15688	-0.0599765	0.138774	0.341584	0.378127	0.433314	GN_DOE	MOMcoi2012Yield
-0.186561	0.169615	0.106636	-0.17255	-0.017179	-0.0727119	0.00160119	0.133761	-0.0628051	0.126312	-0.00631655	0.135044	0.245053	0.306225	0.370156	GN_DOE	MOMall2014N+
-0.198541	0.0356958	-0.0144558	-0.235919	-0.0666058	-0.110072	0.0196651	0.0408104	-0.00112159	0.027222	0.010094	0.0421287	0.260481	0.217935	0.281804	GN_DOE	MOMall2014N-
-0.229016	0.137427	0.0606112	-0.229747	0.0285316	-0.135985	-0.0720075	0.0706484	-0.0483089	0.0873776	-0.0467054	0.0825999	0.274661	0.314135	0.35243	GN_DOE	DEScap2012N+
-0.171371	0.113145	0.151511	-0.19568	-0.0186691	-0.179574	-0.129189	0.0752655	-0.119025	0.108145	-0.145147	0.0998345	0.284605	0.294396	0.379095	GN_DOE	DEScap2012N-
-0.218215	0.0959383	0.102588	-0.25019	-0.0343128	-0.17023	-0.0438564	0.0722257	-0.0764516	0.087261	-0.057122	0.10238	0.296521	0.300935	0.365148	GN_DOE	INRcle2013N+
-0.217715	0.16734	0.139221	-0.215991	0.00146873	-0.110833	0.000132304	0.0509972	-0.0510849	0.0810678	-0.0533876	0.0982353	0.27136	0.347666	0.398794	GN_DOE	INRcle2013N-
-0.149105	0.0479452	0.075774	-0.131115	0.057989	-0.099868	-0.126068	0.0335137	-0.170756	0.056824	-0.184844	0.0536345	0.244254	0.20458	0.290528	GN_DOE	ARVcha2012N+
-0.0750028	0.0540257	0.1402	-0.0602398	0.021924	-0.0759809	-0.135368	0.0207356	-0.19145	0.0827178	-0.195447	0.0613419	0.208516	0.193642	0.281881	GN_DOE	ARVcha2012N-
-0.257795	0.0992215	0.10304	-0.256566	0.00797265	-0.107765	0.000541396	0.0527584	-0.0389967	0.109938	-0.0430408	0.0765418	0.292732	0.342048	0.380304	GN_DOE	INRmon2012N+
-0.140739	0.137877	0.151883	-0.131385	0.0158103	-0.0751694	-0.0516014	0.0734953	-0.166882	0.0825542	-0.163246	0.0830744	0.235785	0.27423	0.341775	GN_DOE	INRmon2012N-
-0.0970298	0.117578	0.179629	-0.123799	-0.0102898	-0.147215	-0.0769715	0.0967485	-0.140022	0.105246	-0.1105	0.151106	0.268502	0.25364	0.374742	GN_DOE	SYNand2013N+
-0.2355	0.0678911	0.101284	-0.198853	0.0810715	-0.180293	-0.121049	0.0891444	-0.138357	0.131115	-0.12823	0.136743	0.311155	0.310834	0.38229	GN_DOE	SYNand2013N-
-0.242846	0.181086	0.207847	-0.231153	0.0476946	-0.0851382	0.0234333	0.051982	0.0100817	0.0652209	0.0124309	0.0638393	0.276159	0.415539	0.441096	GN_DOE	CAUrec2012N+
-0.1208	0.202536	0.227997	-0.0927329	0.0754627	0.0551694	0.0714422	0.0192259	-0.00474654	0.0440217	-0.00151482	0.0484688	0.190019	0.338035	0.36979	GN_DOE	CAUrec2012N-
-0.191346	0.126294	0.113356	-0.194023	0.00576252	-0.102795	-0.0458507	0.0890016	-0.0967659	0.108069	-0.064586	0.130899	0.254323	0.293593	0.339975	GN_DOE	INRmon2013N+
-0.115566	0.101804	0.146216	-0.104219	0.0458059	-0.0928527	-0.0816847	0.0406867	-0.106686	0.0620346	-0.102103	0.0814293	0.186754	0.236837	0.291479	GN_DOE	INRmon2013N-
-0.190155	-0.124914	-0.0213477	-0.141327	0.106953	-0.136745	-0.128326	-0.00219257	-0.11702	0.0392269	-0.147289	0.0456724	0.266704	0.226158	0.294636	GN_DOE	LIMver2013N+
-0.172741	-0.00169677	0.1397	-0.181691	-0.0111963	-0.130378	-0.0610223	0.0541741	-0.15723	0.0708513	-0.155605	0.0896336	0.268667	0.280264	0.353458	GN_DOE	LIMver2013N-
-0.198327	0.0529287	0.0619007	-0.210134	0.0243357	-0.190858	-0.112471	0.0700541	-0.113434	0.105873	-0.107103	0.101339	0.283271	0.247645	0.330546	GN_DOE	CAUrea2013Yield
-0.302069	0.0220402	0.0762828	-0.317875	-0.00445237	-0.0979211	-0.0583833	0.0222226	-0.0993352	0.0882758	-0.116295	0.0353188	0.345025	0.368166	0.399468	GN_DOE	ARVgre2012irr
-0.304226	-0.00457977	0.0798726	-0.312702	-0.00200776	-0.0694834	-0.0218869	-0.00858261	-0.146935	0.0611746	-0.165805	0.0155693	0.344667	0.371446	0.402562	GN_DOE	ARVgre2012sec
-0.308447	-0.00806501	0.0943565	-0.257615	0.107962	-0.0754468	-0.0466405	0.0553639	-0.0682842	0.0850452	-0.061417	0.0898027	0.328429	0.380732	0.409637	GN_DOE	ARVgre2013sec
-0.293681	0.0676636	0.0229707	-0.283709	0.0683665	-0.106769	-0.120499	-0.0260141	-0.151596	0.0357076	-0.151241	0.0153002	0.327408	0.335848	0.369349	GN_DOE	ARVgre2014irr
-0.178017	0.0892601	0.0524844	-0.213055	-0.0329549	-0.120321	0.00128856	0.0794639	-0.0188826	0.12766	0.0191767	0.0972554	0.27214	0.23339	0.310114	GN_DOE	ARVgre2014sec
0.268993	-0.203848	-0.0864538	0.244569	-0.0447388	0.0944544	0.0514118	-0.0159843	0.136814	-0.0430581	0.0642136	-0.0867743	0.346507	0.402966	0.456549	TKW_DOE	R2Ncha2014irr
0.248128	-0.205169	-0.0626542	0.259146	0.00423388	0.108688	0.0748893	-0.0468227	0.148626	-0.0671885	0.0666489	-0.120072	0.359849	0.372388	0.448024	TKW_DOE	R2Ncha2014sec
0.22704	-0.227615	-0.0842058	0.199039	-0.0874372	0.0992327	0.0922761	-0.0640984	0.160892	-0.097493	0.076945	-0.142459	0.346252	0.373537	0.451295	TKW_DOE	BAYvra2013N+
0.175976	-0.245188	-0.089084	0.146573	-0.0693541	0.0879653	0.135709	-0.0569069	0.227396	-0.101326	0.146517	-0.153234	0.339986	0.344631	0.445925	TKW_DOE	BAYvra2013N-
0.245347	-0.2542	-0.176191	0.190452	-0.111862	0.064126	0.0492454	-0.0931464	0.08085	-0.0587522	0.03603	-0.0990838	0.304389	0.435584	0.467775	TKW_DOE	SECmau2012N+
0.237851	-0.319437	-0.169533	0.18474	-0.107555	0.130343	0.0694863	-0.108241	0.0705969	-0.0534954	0.0350802	-0.107897	0.331957	0.47051	0.526916	TKW_DOE	SECmau2012N-
0.291002	-0.216902	-0.101909	0.299926	-0.00856535	0.124551	0.10025	-0.0372962	0.115408	-0.0215111	0.0473725	-0.0878326	0.391482	0.428169	0.496601	TKW_DOE	R2Nlou2012N+
0.22739	-0.224016	-0.105086	0.217043	-0.026517	0.101051	0.0700395	-0.0484356	0.0968669	-0.0605082	0.0385588	-0.107017	0.296993	0.376605	0.422382	TKW_DOE	R2Nlou2012N-
0.270358	-0.257303	-0.0933954	0.237707	-0.0921142	0.0753917	0.0280311	-0.0954638	0.0641882	-0.103418	0.021592	-0.131846	0.324713	0.43411	0.463079	TKW_DOE	MOMcoi2012Yield
0.24028	-0.243559	-0.0828143	0.22058	-0.031997	0.135235	0.0993335	-0.0549897	0.130063	-0.0964517	0.0580486	-0.124636	0.318141	0.396396	0.4519	TKW_DOE	MOMall2014N+
0.232789	-0.184631	-0.0526852	0.20545	-0.0726288	0.0590245	0.0559682	-0.0676619	0.147689	-0.0857772	0.0628826	-0.13658	0.340606	0.343021	0.413723	TKW_DOE	MOMall2014N-
0.284901	-0.22781	-0.106453	0.254535	-0.0808313	0.134039	0.159736	-0.0898447	0.191599	-0.105652	0.117883	-0.152454	0.384936	0.431024	0.496566	TKW_DOE	DEScap2012N+
0.266214	-0.202957	-0.0980438	0.261641	-0.0320037	0.192513	0.155941	-0.110388	0.136717	-0.124254	0.0585116	-0.16028	0.37459	0.395452	0.471934	TKW_DOE	DEScap2012N-
0.288328	-0.221863	-0.102468	0.274088	-0.0328264	0.0891095	0.0776828	-0.0489414	0.146689	-0.0678189	0.0804886	-0.104062	0.347108	0.428352	0.4686	TKW_DOE	INRcle2013N+
0.302466	-0.255792	-0.0832208	0.27322	-0.0643937	0.0630057	0.0391918	-0.0126766	0.1212	-0.0434125	0.0725865	-0.0897987	0.354284	0.458999	0.496773	TKW_DOE	INRcle2013N-
0.230125	-0.167173	-0.0647989	0.205401	-0.0663429	0.100946	0.10397	-0.0283045	0.0898358	-0.0395924	0.057905	-0.0879627	0.294896	0.331173	0.379649	TKW_DOE	ARVcha2012N+
0.160035	-0.245604	-0.122119	0.137652	-0.0655942	0.0833569	0.127457	-0.0216781	0.139678	-0.0559679	0.106608	-0.0925501	0.24743	0.34134	0.391494	TKW_DOE	ARVcha2012N-
0.277365	-0.13794	-0.072976	0.279843	-0.039967	0.116792	0.124754	-0.0518034	0.169363	-0.0827123	0.139425	-0.111628	0.345895	0.36273	0.416499	TKW_DOE	INRmon2012N+
0.277613	-0.151425	-0.0746402	0.272209	-0.0381187	0.183644	0.139412	-0.0709561	0.17038	-0.102783	0.128769	-0.120561	0.350737	0.37078	0.430544	TKW_DOE	INRmon2012N-
0.213721	-0.134945	-0.0821404	0.20142	-0.0635659	0.133955	0.0817967	-0.0719	0.16858	-0.129644	0.107021	-0.176568	0.352803	0.303189	0.420736	TKW_DOE	SYNand2013N+
0.305428	-0.155351	-0.047925	0.262642	-0.0946153	0.17852	0.160985	-0.0847334	0.176386	-0.126217	0.11418	-0.1644	0.39311	0.393023	0.46944	TKW_DOE	SYNand2013N-
0.281314	-0.196802	-0.130891	0.284154	-0.0153505	0.0877749	0.0842758	-0.0679275	0.0512499	-0.0686734	0.00387732	-0.102476	0.342829	0.417848	0.455666	TKW_DOE	CAUrec2012N+
0.17108	-0.234616	-0.147779	0.165573	-0.078286	-0.00540954	0.00815532	-0.0509903	0.0387436	-0.048499	-0.0200594	-0.109689	0.297288	0.349007	0.429001	TKW_DOE	CAUrec2012N-
0.281137	-0.129553	-0.0481565	0.25521	-0.0608166	0.0895156	0.124679	-0.0405694	0.19392	-0.0956927	0.121043	-0.132178	0.366759	0.355775	0.425375	TKW_DOE	INRmon2013N+
0.188541	-0.166411	-0.0513004	0.182155	-0.0192	0.121596	0.126383	-0.0633976	0.15695	-0.100163	0.0979613	-0.133135	0.282153	0.290917	0.357528	TKW_DOE	INRmon2013N-
0.255702	0.0036261	0.0781165	0.197475	-0.11088	0.108248	0.119016	0.0411914	0.0814454	0.017229	0.0826258	0.00106466	0.283625	0.262587	0.303651	TKW_DOE	LIMver2013N+
0.246227	-0.0993401	-0.0397642	0.221926	-0.0415967	0.12381	0.145666	-0.0724522	0.175518	-0.0901349	0.110601	-0.150054	0.349274	0.305686	0.399869	TKW_DOE	LIMver2013N-
0.296459	-0.216135	-0.0826381	0.268845	-0.0948873	0.0441024	0.0464587	-0.151208	0.0667194	-0.137892	-0.0167011	-0.180166	0.398435	0.427311	0.485002	TKW_DOE	CAUrea2013Yield
0.275607	-0.0953744	-0.0985696	0.303981	0.0436177	0.0987031	0.0439226	-0.0911172	0.138616	-0.120061	0.0752975	-0.112699	0.33903	0.367235	0.41418	TKW_DOE	ARVgre2012irr
0.299506	-0.0558873	-0.108573	0.2849	-0.0325237	0.0967955	0.0532248	-0.0447233	0.133259	-0.0692764	0.0927833	-0.0728501	0.320674	0.388799	0.414204	TKW_DOE	ARVgre2012sec
0.233755	-0.0890909	-0.0744309	0.170902	-0.10556	0.0719353	0.0341338	-0.0817604	0.0489375	-0.0886801	-0.0010155	-0.125929	0.286132	0.300352	0.360965	TKW_DOE	ARVgre2013sec
0.235799	-0.159091	-0.088051	0.260592	0.0260877	0.146345	0.13035	-0.0928477	0.223447	-0.118176	0.133828	-0.162063	0.377888	0.335442	0.443019	TKW_DOE	ARVgre2014irr
0.162974	-0.1543	-0.051059	0.193754	0.044626	0.137094	-0.0142846	-0.0932158	0.087679	-0.12296	0.00037845	-0.154986	0.344397	0.257422	0.395381	TKW_DOE	ARVgre2014sec

## Sheet: Annex Table 6
Above_ground_biomass	Leaf_number	Tiller_number	Root_biomass	Root_Shoot_ratio	Root_number	Root_angle	Depth	Width	Depth_80	Convex_Hull	CGY	All_root_R	All_Above_ground_R	All_R	Trait	Env
0.0211725	-0.334021	-0.0429445	-0.0242786	-0.0918254	0.0734253	0.11717	-0.00778185	0.002844	-0.0358186	0.00618046	-0.060578	0.201549	0.355852	0.425733	DZ55	17BAYmil WUE IRR
0.0153214	-0.334744	-0.0485423	-0.0410908	-0.110487	0.0427337	0.0971672	0.0173518	-0.00316748	-0.0140931	0.00739895	-0.0306377	0.194355	0.354265	0.419058	DZ55	17BAYmil WUE SEC
0.0310065	-0.318156	-0.0442484	-0.0299993	-0.117547	0.0881459	0.127652	-0.00577642	0.0179497	-0.0340061	0.0223888	-0.0581248	0.220312	0.341464	0.421483	DZ55	17CAUrec SEP INOC
0.0274692	-0.304562	-0.0831238	-0.018709	-0.0898959	0.0429918	0.137289	0.0527143	0.052956	0.0253493	0.0704261	0.0048764	0.188569	0.324042	0.381378	DZ55	17DEScap NUE HN
0.0283854	-0.306927	-0.0715841	-0.0107509	-0.083075	0.0683443	0.14303	0.0572881	0.0449574	0.0231009	0.0566322	-0.00305475	0.200297	0.326479	0.391425	DZ55	17DEScap NUE LN
-0.0241322	-0.291159	-0.0234278	-0.044115	-0.0411392	0.0404872	0.136423	-0.048157	0.0453502	-0.0866891	0.0521417	-0.107933	0.208703	0.30942	0.394313	DZ55	17INRcle WUE IRR
-0.0214986	-0.253332	0.0111435	-0.0425714	-0.0427452	0.0621844	0.16434	-0.0826784	0.0240185	-0.107849	0.0172639	-0.137497	0.238817	0.283717	0.393949	DZ55	17INRcle WUE SEC
0.0104484	-0.302798	-0.0211151	-0.0415525	-0.10005	0.067608	0.151	-0.018293	0.0226974	-0.0424159	0.0164145	-0.0687232	0.221804	0.324603	0.406921	DZ55	17INRmon NUE HN
-0.0058574	-0.322222	-0.0316549	-0.0608433	-0.0987526	0.0606565	0.135833	-0.00198748	0.0177767	-0.0310386	0.025209	-0.0535585	0.221896	0.340541	0.420066	DZ55	17INRmon NUE LN
0.0200359	-0.31859	0.0101123	-0.039484	-0.117765	0.0548623	0.116515	-0.00716585	-0.0189987	-0.021242	-0.00861611	-0.0415026	0.212827	0.354103	0.425428	DZ55	17LIMcas WUE IRR
0.0101438	-0.310969	0.00832417	-0.0493772	-0.117877	0.0493436	0.107797	0.0037622	-0.0162073	-0.0189055	-0.00460703	-0.0382615	0.212435	0.344004	0.418107	DZ55	17LIMcas WUE SEC
0.0391401	-0.343238	-0.0313331	-0.0260072	-0.131182	0.104342	0.1207	0.00351124	-0.0234171	-0.0183915	-0.0110522	-0.0335739	0.233356	0.372293	0.452212	DZ55	17MOMall FUS INOC
0.0446719	-0.281176	-0.0647246	-0.00258651	-0.104179	0.0979517	0.149914	0.0410943	0.0293878	0.0171308	0.0339494	-0.0158842	0.219649	0.306679	0.386284	DZ55	17RAGlou SEP INOC
-0.014324	-0.328205	-0.0820304	-0.0527965	-0.077483	0.0807335	0.153673	0.0167534	0.0070893	0.0164681	0.0194653	-0.0192648	0.227804	0.336772	0.418319	DZ55	17SECmau FUS INOC
0.0156268	-0.314971	0.00241862	-0.045614	-0.125588	0.0696115	0.103392	0.0328489	-0.0239577	0.0204553	-0.00943818	0.00579115	0.210476	0.345522	0.413481	DZ55	17SYNmoi NUE HN
0.0125776	-0.321697	-0.0158713	-0.0502927	-0.113058	0.0275351	0.0666549	0.0446158	-0.00911784	0.035591	0.0045901	0.00606174	0.182304	0.346256	0.39879	DZ55	17SYNmoi NUE LN
0.0159825	-0.00903763	0.0093064	0.0393131	0.0672383	-0.00858772	-0.0387428	-0.137188	-0.0556604	-0.12515	-0.10004	-0.0732874	0.251226	0.0217156	0.281744	GPC	17BAYmil WUE IRR
-0.00936883	0.032244	-0.052891	0.0143459	0.077877	-0.0223539	-0.0351235	-0.103109	-0.0615683	-0.0817243	-0.0975982	-0.0536179	0.19618	0.0811797	0.240279	GPC	17BAYmil WUE SEC
0.0303914	0.140429	-0.0241042	0.0735764	0.081677	-0.0607351	-0.101402	-0.0825634	-0.0449942	-0.0440456	-0.0705341	-0.00218498	0.258061	0.171005	0.318885	GPC	17DEScap NUE HN
0.00204354	0.0148109	-0.0937074	0.0326064	0.0751456	-0.0315424	-0.021719	-0.0250647	-0.0100151	0.000515233	-0.0386664	0.0369348	0.190925	0.124123	0.240269	GPC	17DEScap NUE LN
0.120904	-0.016361	0.0677643	0.0729323	-0.104796	0.0812941	0.0116794	-0.0355312	-0.0786809	0.0187364	-0.0870853	0.0283672	0.253561	0.132088	0.269421	GPC	17LIMcas WUE IRR
0.104106	-0.116969	0.0502829	0.0834364	-0.0515037	0.000779719	-0.0284375	-0.0173987	-0.118132	-0.0223342	-0.109827	-0.0265541	0.206326	0.186731	0.276265	GPC	17LIMcas WUE SEC
0.10277	0.0382047	0.0263287	0.1193	0.0187388	-0.049128	-0.0268899	-0.0993726	-0.0299506	-0.111679	-0.0642011	-0.0661159	0.271287	0.111114	0.29308	GPC	17SYNmoi NUE HN
0.0505689	-0.0179219	-0.0156253	0.0794088	0.0503225	-0.0279508	-0.0387708	-0.0620402	-0.0441649	-0.0723245	-0.0527378	-0.0278515	0.197716	0.0735141	0.218679	GPC	17SYNmoi NUE LN
-0.0256589	-0.0143546	-0.0280393	-0.0325352	-0.0156068	-0.0178491	0.0570527	0.146811	0.143555	0.113799	0.164392	0.100317	0.238572	0.030875	0.249362	GY_DOE	17BAYmil WUE IRR
-0.0575593	-0.0537763	-0.0133546	-0.0204024	0.0494792	-0.0193147	0.0161896	0.151051	0.083155	0.152373	0.101331	0.125641	0.242407	0.0789607	0.268486	GY_DOE	17BAYmil WUE SEC
-0.0481483	-0.0387774	0.0857907	-0.0306019	-0.00316857	-0.0268302	0.0062635	0.0671052	0.0420793	0.0826202	0.0582892	0.0504492	0.145234	0.159487	0.25374	GY_DOE	17DEScap NUE HN
-0.00101697	-0.0720768	0.0845752	0.000894112	-0.0200883	-0.00660761	0.070141	0.0798539	0.109396	0.0406815	0.135201	0.0422853	0.156044	0.150612	0.225557	GY_DOE	17DEScap NUE LN
0.0340144	0.0157372	-0.012584	0.0452532	0.00658911	-0.0350004	0.129795	0.126413	0.206533	0.0506098	0.198294	0.0683124	0.246377	0.0567433	0.263323	GY_DOE	17INRcle WUE IRR
0.0104313	-0.0121139	0.00304613	0.000238103	-0.0164947	0.0119547	0.110292	0.15087	0.117458	0.112483	0.11724	0.101531	0.221155	0.0187342	0.223854	GY_DOE	17INRcle WUE SEC
-0.0427063	0.00529007	-0.0892751	-0.0230313	0.0234169	0.0211637	-0.0117153	0.166888	0.103141	0.156245	0.149451	0.119773	0.281725	0.0998609	0.31467	GY_DOE	17INRmon NUE HN
-0.0158309	0.038856	-0.0807605	-0.0282214	-0.0254472	0.0876249	0.0360951	0.142624	0.136924	0.132303	0.16897	0.102739	0.283786	0.115571	0.318132	GY_DOE	17INRmon NUE LN
-0.155811	0.0394329	-0.0837726	-0.0806622	0.14545	-0.0470805	-0.0313412	0.121726	0.0797421	0.11044	0.102209	0.0870642	0.311539	0.178461	0.350942	GY_DOE	17LIMcas WUE IRR
-0.147904	0.11109	-0.120603	-0.0995539	0.142527	-0.0548707	-0.0779007	0.154848	0.0961025	0.15468	0.0963357	0.138283	0.356872	0.233959	0.396911	GY_DOE	17LIMcas WUE SEC
-0.137672	0.00771394	-0.110019	-0.0603544	0.145176	0.0321896	-0.0167461	0.179264	0.0763208	0.155612	0.101244	0.148414	0.343778	0.156308	0.377238	GY_DOE	17SYNmoi NUE HN
-0.0794993	7.63244e-05	-0.11284	-0.0364023	0.0791004	-0.012119	0.0436163	0.175026	0.0798766	0.152535	0.112143	0.120391	0.27994	0.125282	0.315629	GY_DOE	17SYNmoi NUE LN
-0.0261675	-0.0730588	-0.0370766	-0.039669	-0.0279786	-0.00462741	0.079849	0.140395	0.142606	0.102178	0.165281	0.0827711	0.242804	0.0736556	0.260723	GY	17BAYmil WUE IRR
-0.0582449	-0.114705	-0.0233953	-0.0315649	0.0307631	-0.0102519	0.0381249	0.148352	0.0827222	0.14266	0.104011	0.111608	0.239079	0.126923	0.280924	GY	17BAYmil WUE SEC
-0.0179732	-0.197486	0.0280441	-0.0326147	-0.0580737	0.00883466	0.0830763	0.0889543	0.0631841	0.0881421	0.0870758	0.0499024	0.187069	0.230682	0.318528	GY	17DEScap NUE HN
0.0145024	-0.212449	0.0425594	-0.00633108	-0.0639735	0.0269335	0.132635	0.0973068	0.118088	0.0448407	0.146739	0.0320864	0.208166	0.252813	0.335888	GY	17DEScap NUE LN
0.0253305	-0.108373	-0.0188885	0.0236014	-0.0205471	-0.0142915	0.169194	0.0979119	0.205799	0.0121356	0.201738	0.0191339	0.249756	0.122486	0.282575	GY	17INRcle WUE IRR
0.00813863	-0.0384235	0.00419028	-0.00419501	-0.0208584	0.0183658	0.126823	0.141474	0.119344	0.100668	0.118425	0.0866859	0.223995	0.045042	0.228155	GY	17INRcle WUE SEC
-0.0412411	-0.0285183	-0.0910032	-0.0275039	0.0120938	0.0285555	0.00520809	0.16367	0.104949	0.150417	0.150232	0.111207	0.278493	0.091841	0.309543	GY	17INRmon NUE HN
-0.0162778	0.0102783	-0.0831967	-0.0334615	-0.0340415	0.0925877	0.0479116	0.141827	0.13789	0.128986	0.170451	0.0975547	0.286906	0.100811	0.315845	GY	17INRmon NUE LN
-0.157222	0.0909693	-0.0844236	-0.0732542	0.162939	-0.0554745	-0.0499873	0.121461	0.0818919	0.11259	0.102396	0.0928122	0.322781	0.21299	0.380443	GY	17LIMcas WUE IRR
-0.152634	0.129332	-0.119522	-0.102239	0.148922	-0.0623082	-0.0880468	0.152162	0.0937805	0.155225	0.0926346	0.137128	0.363746	0.251128	0.411101	GY	17LIMcas WUE SEC
-0.137558	0.00650126	-0.109988	-0.0606627	0.144728	0.0323229	-0.0165661	0.179389	0.0761154	0.155364	0.100736	0.14792	0.343614	0.155729	0.376851	GY	17SYNmoi NUE HN
-0.0758207	-0.0588262	-0.113793	-0.0449808	0.0570313	-0.00686777	0.0550657	0.180209	0.0768249	0.156412	0.111043	0.119442	0.284514	0.115996	0.313327	GY	17SYNmoi NUE LN
0.10049	-0.118788	-0.215413	0.192479	0.136624	0.0853874	-0.0154454	0.0361183	0.134157	0.00125032	0.122265	-0.0108125	0.315464	0.33709	0.431228	TKW_DOE	17BAYmil WUE IRR
0.106471	-0.107339	-0.219769	0.206632	0.146261	0.0693399	-0.0334313	0.0427368	0.113311	0.0178543	0.110212	0.00873495	0.316408	0.34564	0.437206	TKW_DOE	17BAYmil WUE SEC
-0.05809	-0.00882248	-0.0529971	-0.0618876	0.00933129	0.0298834	0.040804	-0.0709411	-0.000356396	-0.0478885	-0.0162101	-0.0487421	0.106791	0.0653269	0.113502	TKW_DOE	17DEScap NUE HN
-0.00275351	-0.015649	-0.0365978	0.0248329	0.0479741	0.0210735	-0.0636188	-0.0243011	-0.0516117	0.0226082	-0.0654581	0.0188908	0.128897	0.0418979	0.133476	TKW_DOE	17DEScap NUE LN
0.057659	-0.0266657	-0.181298	0.139374	0.124599	0.042147	-0.011481	-0.0207681	0.0897019	-0.0684547	0.0768675	-0.069363	0.250712	0.260826	0.339455	TKW_DOE	17LIMcas WUE IRR
0.0119086	0.0802589	-0.13438	0.0703506	0.107502	0.0593125	-0.104759	-0.140016	0.0539726	-0.126086	-0.0137664	-0.153786	0.309935	0.229337	0.362353	TKW_DOE	17LIMcas WUE SEC
0.0874118	0.0114427	-0.183956	0.18916	0.159363	0.052716	-0.0583871	0.036846	0.122928	0.0150174	0.109962	0.013473	0.3296	0.297898	0.420297	TKW	17BAYmil WUE IRR
0.0995758	-0.00999148	-0.196811	0.211078	0.170018	0.0548701	-0.0602599	0.0365445	0.108912	0.0217521	0.102324	0.0181826	0.340985	0.318214	0.438781	TKW	17BAYmil WUE SEC
-0.0583339	-0.0061087	-0.0522557	-0.06172	0.0101321	0.0294998	0.0395801	-0.0714085	-0.000828227	-0.0481136	-0.0168373	-0.0487849	0.106355	0.0658279	0.113127	TKW	17DEScap NUE HN
-0.00201752	-0.0235897	-0.0384371	0.024545	0.0458047	0.0228349	-0.0598911	-0.0228096	-0.0504279	0.0231976	-0.0639666	0.0188048	0.124927	0.0456207	0.130709	TKW	17DEScap NUE LN
0.0288071	0.197299	-0.140361	0.129495	0.17192	-0.00632686	-0.087789	-0.0104089	0.0789768	-0.0359338	0.0624582	-0.0227929	0.289462	0.328363	0.427439	TKW	17LIMcas WUE IRR
-0.0484766	0.271503	-0.0876606	0.0186808	0.154876	-0.0436198	-0.195196	-0.130889	0.0141633	-0.0832447	-0.0512724	-0.12362	0.344752	0.34828	0.48067	TKW	17LIMcas WUE SEC
-0.00261109	-0.0740376	-0.0186278	0.0179786	0.0657416	-0.0146081	0.0102576	-0.0667375	0.0404984	-0.0829871	0.004971	-0.0321569	0.182797	0.0760738	0.222062	GPD	17BAYmil WUE IRR
-0.0867334	-0.101824	-0.109037	-0.011976	0.16974	-0.0295005	-0.00971558	0.0200541	0.00295284	0.0494213	-0.025202	0.0511633	0.217995	0.129575	0.235808	GPD	17BAYmil WUE SEC
0.0176294	0.00338126	-0.0111661	0.067894	0.0657987	-0.0891259	-0.0629511	-0.0350472	-0.00185761	0.016034	-0.0156194	0.0369913	0.228977	0.0310994	0.230732	GPD	17DEScap NUE HN
0.0108162	-0.106027	-0.0832571	0.0339347	0.0494777	-0.0208809	0.0517192	0.0273216	0.0570102	0.0264584	0.040541	0.061129	0.165851	0.135769	0.212479	GPD	17DEScap NUE LN
0.0591456	0.0243968	0.0347564	0.0462544	-0.0379293	0.0632615	-0.0110971	0.0186506	-0.0482764	0.0748166	-0.0475795	0.0761512	0.170087	0.0599083	0.172366	GPD	17LIMcas WUE IRR
0.0010844	0.0322099	0.0920731	0.0586727	0.0997479	-0.01935	-0.0108961	0.0766629	-0.0488885	0.0756501	-0.0442038	0.071717	0.176813	0.113272	0.214788	GPD	17LIMcas WUE SEC
0.0121827	0.0467752	-0.0645298	0.107393	0.161763	-0.0308124	-0.0561499	0.030104	0.0258348	-0.00727001	0.00436193	0.0479238	0.257369	0.113931	0.282483	GPD	17SYNmoi NUE HN
0.00595617	-0.073686	-0.104151	0.0643908	0.104817	-0.0396433	-0.0087925	0.0559102	-0.00365444	0.0259679	0.013372	0.0536664	0.163458	0.133444	0.210348	GPD	17SYNmoi NUE LN
-0.0928984	0.0562061	0.0978434	-0.152221	-0.0924823	-0.0738041	0.05934	0.0960776	0.0542589	0.0836158	0.0740687	0.0794022	0.258211	0.199404	0.312996	GN_DOE	17BAYmil WUE IRR
-0.128493	0.0117855	0.111578	-0.15624	-0.0439588	-0.058885	0.0342932	0.10674	0.00517283	0.115234	0.0228562	0.0987378	0.255579	0.251518	0.344842	GN_DOE	17BAYmil WUE SEC
-0.00185591	-0.0209317	0.103004	0.0149683	-0.00827956	-0.0426903	-0.0194351	0.0924225	0.032715	0.0929803	0.0537681	0.0675688	0.133043	0.139199	0.217356	GN_DOE	17DEScap NUE HN
0.0110103	-0.0493441	0.0926204	-0.00280842	-0.0473273	-0.0191321	0.0922456	0.0819999	0.119507	0.0234538	0.142276	0.0247964	0.18213	0.137743	0.233576	GN_DOE	17DEScap NUE LN
-0.200868	0.0367876	-0.00396087	-0.158178	0.10029	-0.0776816	-0.030143	0.123678	0.0341113	0.134902	0.0666927	0.111386	0.315228	0.2417	0.368222	GN_DOE	17LIMcas WUE IRR
-0.158513	0.0470973	-0.0608318	-0.14661	0.0784765	-0.0857526	-0.0408145	0.210233	0.0552032	0.218943	0.0939465	0.207568	0.369021	0.181932	0.388142	GN_DOE	17LIMcas WUE SEC
-0.082991	-0.0662196	0.073039	-0.152654	-0.11449	-0.0424116	0.0996687	0.0848744	0.0533952	0.0623705	0.0746304	0.0479022	0.275015	0.188593	0.32397	GN	17BAYmil WUE IRR
-0.120327	-0.0971566	0.0876848	-0.163287	-0.0732459	-0.0399067	0.0682519	0.103228	0.00658916	0.0999466	0.0280534	0.0770588	0.275972	0.255808	0.36429	GN	17BAYmil WUE SEC
0.0179675	-0.165035	0.0512273	0.00664873	-0.0564599	-0.00949953	0.0522638	0.109884	0.0535393	0.0982345	0.081121	0.0658918	0.160686	0.208225	0.275074	GN	17DEScap NUE HN
0.0224397	-0.165972	0.060189	-0.00828183	-0.0807864	0.00876325	0.142334	0.0977458	0.128296	0.0292664	0.154243	0.0191045	0.229976	0.214768	0.32066	GN	17DEScap NUE LN
-0.189588	-0.0420084	-0.00137086	-0.16276	0.0684025	-0.06184	-0.000793973	0.117949	0.0283957	0.125429	0.0624691	0.0976912	0.299745	0.226019	0.34542	GN	17LIMcas WUE IRR
-0.121802	-0.0583007	-0.062397	-0.122386	0.03713	-0.0388704	0.0187789	0.211867	0.0642111	0.202056	0.108417	0.2009	0.334341	0.127352	0.349875	GN	17LIMcas WUE SEC
0.148583	-0.246135	-0.0453318	0.0706992	-0.168399	0.112845	0.0248435	-0.0800342	-0.0569907	-0.0945296	-0.0712836	-0.083616	0.282027	0.332962	0.43152	PH	17BAYmil WUE IRR
0.179212	-0.229485	-0.0394593	0.099001	-0.17342	0.160307	0.0424337	-0.0812163	-0.0206513	-0.118588	-0.0399528	-0.0942602	0.314408	0.343774	0.455472	PH	17BAYmil WUE SEC
0.15149	-0.238646	-0.0169769	0.0609925	-0.192536	0.123741	0.0510966	-0.061284	-0.0419243	-0.0839569	-0.0429642	-0.0614494	0.294016	0.326798	0.435519	PH	17CAUrec SEP INOC
0.125605	-0.28269	-0.0343075	0.0603691	-0.152494	0.116456	0.0680767	-0.064332	-0.0442109	-0.0676307	-0.0300371	-0.0528272	0.260715	0.349953	0.436369	PH	17DEScap NUE HN
0.129193	-0.226999	-0.064131	0.051581	-0.169808	0.134955	0.0247838	-0.0595528	-0.045669	-0.0649362	-0.055326	-0.0497528	0.264748	0.308695	0.401885	PH	17DEScap NUE LN
0.197926	-0.128354	0.0406552	0.10175	-0.21401	0.154365	0.0363881	-0.122789	0.0109518	-0.168267	-0.0168931	-0.126619	0.36644	0.275903	0.439682	PH	17INRcle WUE IRR
0.225222	-0.0698456	0.0515388	0.131443	-0.225133	0.113626	0.0445869	-0.0918445	0.0148859	-0.139284	-0.0323456	-0.114117	0.351657	0.269779	0.396464	PH	17INRcle WUE SEC
0.163111	-0.169081	-0.0262442	0.065668	-0.190682	0.0934799	0.0300318	-0.0869835	-0.0202556	-0.121905	-0.037025	-0.0976622	0.296432	0.28157	0.403077	PH	17INRmon NUE HN
0.171424	-0.15757	-0.030443	0.0804228	-0.193125	0.11538	0.0540214	-0.0502782	0.00492108	-0.0797035	-0.00570674	-0.0649622	0.275954	0.283032	0.37648	PH	17INRmon NUE LN
0.125291	-0.159937	-0.0308323	0.0606165	-0.142035	0.122075	-0.0466019	-0.0787685	-0.0621874	-0.0785395	-0.0615942	-0.0608851	0.271033	0.241358	0.358281	PH	17LIMcas WUE IRR
0.131495	-0.197465	-0.057278	0.0665486	-0.131973	0.100412	-0.0186505	-0.0551507	-0.0725578	-0.0749714	-0.0531372	-0.0512025	0.256593	0.284108	0.383749	PH	17LIMcas WUE SEC
0.12846	-0.224391	-0.0049946	0.0342574	-0.195599	0.10181	0.0116763	-0.0613257	-0.0422751	-0.0890959	-0.0483989	-0.073285	0.279957	0.295698	0.409035	PH	17MOMall FUS INOC
0.150405	-0.21137	0.0127319	0.0608548	-0.187563	0.0861376	0.0248923	-0.100504	-0.0390779	-0.120075	-0.0533563	-0.0982732	0.299468	0.299954	0.423024	PH	17RAGlou SEP INOC
0.114499	-0.241745	0.00103291	0.0171489	-0.195064	0.0788793	0.0693139	-0.0671516	-0.0185595	-0.100314	-0.0339448	-0.0955079	0.274175	0.303592	0.416774	PH	17SECmau FUS INOC
0.118529	-0.157041	-0.0632034	0.0518733	-0.142843	0.0705763	0.0288485	-0.0203809	0.0064978	-0.04874	0.0123514	-0.0224528	0.20309	0.245902	0.31329	PH	17SYNmoi NUE HN
0.102599	-0.153435	-0.0964009	0.0708167	-0.0874842	0.0807646	0.0282502	-0.0868562	0.0148401	-0.121965	0.00243398	-0.104699	0.210223	0.247685	0.320029	PH	17SYNmoi NUE LN

## Sheet: Annex Table 7
Above_ground_biomass	Leaf_number	Tiller_number	Root_biomass	Root_Shoot_ratio	Root_number	Root_angle	Depth	Width	Depth_80	Convex_Hull	CGY	All_root_R	All_Above_ground_R	All_R	Trait	Env
-0.123997	-0.303528	0.0871859	0.00897729	0.223974	-0.152926	-0.0905912	-0.0610248	-0.0732739	0.0336797	-0.102952	-0.00201463	0.294245	0.354388	0.462835	DZ55	ARVALIS_2019_IRR-X opt
-0.122666	-0.312222	0.0102068	0.0456959	0.256967	-0.128334	-0.0588207	-0.0314202	-0.0958597	0.00898673	-0.0844131	-0.0151782	0.304425	0.323602	0.443919	DZ55	ARVALIS_2019_SEC-X car
-0.144904	-0.362568	0.0520802	-0.0187793	0.208776	-0.167431	-0.0100828	-0.0499732	-0.0561621	0.0281264	-0.0875256	-0.0247416	0.292944	0.392992	0.479882	DZ55	INRA_2019_IRR-X opt
-0.164583	-0.369969	-0.013099	-0.0358733	0.219191	-0.128804	0.0565394	-0.0649476	-0.0240949	0.0133664	-0.0735238	-0.054002	0.318771	0.381358	0.462636	DZ55	INRA_2019_SEC-X-100 car
-0.0576998	-0.356205	0.0148417	0.0128216	0.118732	-0.0936769	0.0205979	-0.0643272	-0.0278717	0.0477426	-0.055956	0.0252516	0.250281	0.366343	0.434146	DZ55	QUALPREST_2018_IRR-X opt
-0.180317	-0.379243	-0.0337398	-0.0217385	0.232952	-0.147258	-0.00583574	-0.0755246	-0.0812584	0.0269705	-0.113327	-0.0230529	0.313496	0.388792	0.474731	DZ55	QUALPREST_2019_IRR-X opt
-0.20187	-0.402752	-0.0459786	-0.0266914	0.28021	-0.182744	0.0252493	-0.0739527	-0.0591518	0.0598625	-0.0985087	0.00526296	0.386698	0.414232	0.520087	DZ55	RAGT_2018_IRR-X opt
-0.215962	-0.402631	-0.0267285	-0.0318486	0.288825	-0.145715	-0.0124326	-0.0437639	-0.133277	0.0813969	-0.152737	0.0124085	0.389593	0.423238	0.533803	DZ55	RAGT_2019_IRR-X opt
-0.185165	-0.447096	-0.00919197	-0.0416022	0.238629	-0.120285	-0.0128202	-0.0182912	-0.104117	0.118713	-0.120602	0.0532905	0.348004	0.459063	0.537519	DZ55	SYN_2018_IRR-X opt
-0.152109	-0.371229	0.0741128	-0.00846134	0.219474	-0.109231	0.00465274	-0.0048702	-0.0814375	0.0857244	-0.0887346	0.04443	0.293042	0.414826	0.485081	DZ55	SYN_2019_IRR-X opt
-0.0525126	-0.0216324	-0.081169	0.0147346	0.11373	-0.0295298	0.0221622	-0.151923	0.0226084	-0.134937	0.00709499	-0.120492	0.195281	0.0817922	0.199984	GPC	ARVALIS_2019_IRR-X opt
-0.029845	-0.15726	-0.0227103	0.0860431	0.144455	-0.086129	0.0673836	-0.0595197	0.00174101	0.0115684	-0.000934865	0.00670293	0.266545	0.160229	0.306277	GPC	ARVALIS_2019_SEC-X car
0.0628946	-0.229511	0.00889554	0.0574852	-0.0220526	-0.102503	0.122968	-0.0954022	0.054533	-0.00446738	0.00445747	-0.0285246	0.320734	0.284263	0.405554	GPC	INRA_2019_IRR-X opt
0.145746	0.0805688	-0.0474462	0.172291	-0.00878635	-0.0744149	0.0447079	-0.0800688	0.0538087	-0.057781	0.0304224	-0.0420253	0.261083	0.225808	0.306586	GPC	INRA_2019_SEC-X-100 car
0.0882847	-0.0610206	-0.0517159	0.065885	-0.0988486	0.0355125	0.122916	-0.131921	0.133601	-0.121914	0.126074	-0.0998826	0.248475	0.192817	0.328454	GPC	QUALPREST_2018_IRR-X opt
-0.118263	-0.294512	-0.12721	0.00371183	0.186286	-0.126344	0.0789203	-0.0970442	-0.0194338	0.00238316	-0.0486443	-0.0408715	0.3093	0.309238	0.401157	GPC	QUALPREST_2019_IRR-X opt
0.230257	-0.0657829	0.0438835	0.227506	-0.066364	-0.0509713	0.193283	-0.0225326	0.137329	-0.0775186	0.148434	-0.0710408	0.326114	0.31013	0.370979	GPC	RAGT_2017
0.17487	0.0423596	0.0213374	0.167879	-0.102924	0.0618828	0.159471	-0.129267	0.211141	-0.207255	0.187622	-0.146249	0.31441	0.208166	0.355424	GPC	RAGT_2018_IRR-X opt
-0.0505112	-0.121384	-0.0569383	-0.0729583	-0.0328398	-0.0124238	-0.0742075	-0.0352057	-0.0170171	0.0104745	0.0285386	0.0281443	0.18046	0.129165	0.226363	GPC	RAGT_2019_IRR-X opt
0.139269	0.0529411	-0.0149172	0.144622	-0.0385624	0.0255523	0.115576	-0.0914653	0.159965	-0.0963834	0.149909	-0.0717881	0.243229	0.188623	0.274983	GPC	SYN_2018_IRR-X opt
0.0467603	0.0661909	-0.0841991	0.0735518	-0.0238144	-0.025006	0.049892	-0.0946655	0.128697	-0.0565896	0.059283	-0.111357	0.26897	0.155975	0.353168	GPC	SYN_2019_IRR-X opt
-0.0453667	-0.0325558	-0.0844937	0.00431451	0.0996501	-0.0159689	0.035752	-0.158997	0.0269019	-0.137492	0.0167609	-0.119462	0.198219	0.0880788	0.210828	GPD	ARVALIS_2019_IRR-X opt
-0.0500773	-0.181194	-0.0341373	0.0773461	0.167671	-0.10406	0.0757985	-0.0650532	0.0266488	0.0206058	0.0257972	0.0205372	0.297475	0.182534	0.337297	GPD	ARVALIS_2019_SEC-X car
-0.0423013	-0.243681	-0.0927299	0.00405362	0.0727792	-0.101084	0.128256	-0.150367	0.0789677	-0.0398887	-0.0235115	-0.0515016	0.336912	0.269434	0.412185	GPD	INRA_2019_IRR-X opt
0.0736732	0.0740865	-0.0855148	0.132748	0.043752	-0.0948635	0.0395966	-0.0602488	0.0480197	-0.0251338	0.0124649	-0.0177988	0.235462	0.184242	0.289966	GPD	INRA_2019_SEC-X-100 car
0.0390768	-0.0159824	-0.0365639	0.0593684	-0.0396798	-0.0254045	0.119421	-0.0631992	0.153724	-0.0881501	0.158672	-0.0823618	0.192098	0.0932355	0.274731	GPD	QUALPREST_2018_IRR-X opt
-0.296991	-0.260853	-0.263814	-0.11266	0.334547	-0.194549	0.0712442	-0.111436	-0.00599929	-0.0160816	-0.0756319	-0.0568968	0.424397	0.361012	0.45338	GPD	QUALPREST_2019_IRR-X opt
0.163632	0.0546582	-0.00770061	0.157975	-0.0972493	0.0720857	0.133832	-0.0769444	0.204448	-0.165648	0.190207	-0.112849	0.280842	0.213941	0.33732	GPD	RAGT_2018_IRR-X opt
-0.0539564	-0.119617	-0.0592031	-0.0751048	-0.0297067	-0.0143168	-0.0769073	-0.0341566	-0.0159583	0.0110413	0.0290106	0.0284416	0.182016	0.127849	0.225824	GPD	RAGT_2019_IRR-X opt
0.134757	0.0438959	-0.00742035	0.146063	-0.0285591	0.025715	0.119963	-0.0760471	0.159695	-0.0840238	0.154793	-0.0630514	0.23618	0.177031	0.262014	GPD	SYN_2018_IRR-X opt
0.0164091	0.0797513	-0.0931396	0.0675009	0.0212373	-0.0536863	0.0318555	-0.0871249	0.120801	-0.0532359	0.0509609	-0.103096	0.251371	0.148271	0.331233	GPD	SYN_2019_IRR-X opt
0.0345475	-0.0776507	-0.00748298	-0.0573586	-0.0700161	0.0663337	0.0671635	-0.0329049	0.0173902	-0.00325249	0.0458755	0.0131721	0.187069	0.10973	0.273846	GY_DOE	ARVALIS_2019_IRR-X opt
-0.0954801	-0.102668	-0.0513975	-0.0502405	0.0994578	-0.0781415	0.030771	-0.0200977	0.115869	0.0417886	0.125111	0.0645747	0.268518	0.121299	0.270556	GY_DOE	ARVALIS_2019_SEC-X car
-0.231147	-0.0529814	-0.152049	-0.109931	0.21959	-0.0127228	-0.0335444	-0.0725444	0.00605651	-0.047742	-0.0715044	-0.0350439	0.287625	0.233906	0.294379	GY_DOE	INRA_2019_IRR-X opt
-0.251614	0.0100017	-0.12757	-0.154317	0.161539	-0.0494286	-0.0293053	0.0860057	-0.0236043	0.119969	-0.0583801	0.0961369	0.290313	0.276174	0.354869	GY_DOE	INRA_2019_SEC-X-100 car
-0.113019	0.0416104	0.0406414	-0.0259264	0.140888	-0.124212	-0.0343034	0.139913	-0.00414622	0.0942988	0.0147919	0.0583254	0.279611	0.203126	0.3401	GY_DOE	QUALPREST_2018_IRR-X opt
-0.231731	-0.0181911	-0.105189	-0.140128	0.192979	-0.0899873	-0.0495515	-0.00809575	-0.018208	-0.00727943	-0.0648954	-0.00973234	0.287345	0.246899	0.30107	GY_DOE	QUALPREST_2019_IRR-X opt
-0.140142	-0.120304	-0.119732	-0.0665545	0.142026	-0.0445198	-0.0988889	0.166902	-0.0740005	0.192801	-0.0545283	0.13545	0.282409	0.166165	0.294472	GY_DOE	RAGT_2018_IRR-X opt
-0.152981	0.0523033	-0.0960531	-0.0917799	0.141307	-0.0848824	-0.113799	0.0405392	0.0374265	0.027246	0.0134397	0.0134989	0.302761	0.18998	0.322752	GY_DOE	RAGT_2019_IRR-X opt
-0.058195	-0.0922405	0.0733235	-0.00182675	0.0998536	-0.0012021	0.0294829	0.157363	-0.0198591	0.128635	0.0305342	0.0913245	0.225844	0.163632	0.274548	GY_DOE	SYN_2018_IRR-X opt
-0.10691	0.0329042	-0.017543	-0.0318871	0.148149	-0.0855198	-0.0586177	0.0351461	-0.0417514	0.0137604	-0.0316691	0.0367034	0.215509	0.146995	0.249707	GY_DOE	SYN_2019_IRR-X opt
0.0423746	-0.0583006	-0.0130062	-0.057861	-0.0841453	0.0759592	0.0728328	-0.0289943	0.022019	-0.00538568	0.0523541	0.0132845	0.197652	0.103455	0.278543	GY	ARVALIS_2019_IRR-X opt
-0.0925929	-0.0953707	-0.0516157	-0.0512842	0.0934468	-0.075129	0.0321271	-0.0193598	0.118055	0.0415642	0.127027	0.0649036	0.267574	0.114925	0.268811	GY	ARVALIS_2019_SEC-X car
-0.181895	0.0481939	-0.159878	-0.10019	0.153391	0.0335062	-0.0293841	-0.0558599	0.0211298	-0.0534136	-0.0446149	-0.0268201	0.254714	0.225888	0.291883	GY	INRA_2019_IRR-X opt
-0.268505	-0.0315071	-0.128253	-0.157387	0.185101	-0.0635545	-0.022791	0.0782008	-0.0261585	0.120728	-0.0662579	0.0894958	0.30833	0.281493	0.359887	GY	INRA_2019_SEC-X-100 car
-0.103006	0.0893362	0.0378456	-0.0271789	0.122032	-0.109086	-0.0364556	0.14601	-0.000270857	0.0859994	0.0221319	0.0537748	0.274899	0.217722	0.347286	GY	QUALPREST_2018_IRR-X opt
-0.1225	0.159011	-0.077828	-0.114398	0.0637761	-0.0118961	-0.041308	0.0276941	0.0213624	-0.0189216	-0.00528568	0.00200504	0.231932	0.24814	0.315623	GY	QUALPREST_2019_IRR-X opt
-0.0570153	0.0335476	-0.0941861	-0.0519469	0.0305939	0.0245305	-0.100519	0.18092	-0.0471624	0.156761	-0.0150075	0.123358	0.23701	0.10786	0.257635	GY	RAGT_2018_IRR-X opt
-0.143266	0.0699689	-0.0947485	-0.0902554	0.128397	-0.0783515	-0.113101	0.0424132	0.0432474	0.0236245	0.0201496	0.0129345	0.301117	0.191899	0.326226	GY	RAGT_2019_IRR-X opt
-0.058195	-0.0922405	0.0733235	-0.00182675	0.0998536	-0.0012021	0.0294829	0.157363	-0.0198591	0.128635	0.0305342	0.0913245	0.225844	0.163632	0.274548	GY	SYN_2018_IRR-X opt
-0.10691	0.0329042	-0.017543	-0.0318871	0.148149	-0.0855198	-0.0586177	0.0351461	-0.0417514	0.0137604	-0.0316691	0.0367034	0.215509	0.146995	0.249707	GY	SYN_2019_IRR-X opt
-0.0194309	0.0496297	-0.0824405	0.0465319	0.0916529	-0.0964903	-0.131783	0.0421676	-0.0427921	0.0102805	-0.02753	0.0047751	0.236189	0.105033	0.247622	TKW_DOE	ARVALIS_2019_IRR-X opt
0.0600608	0.0536272	-0.0967058	0.107391	0.0450384	-0.0824333	-0.0352046	0.0464235	0.0702575	-0.00377676	0.0901265	-0.00292187	0.208586	0.178231	0.258668	TKW_DOE	ARVALIS_2019_SEC-X car
0.0879084	0.0169964	-0.0212881	0.177016	0.0823538	0.0365503	-0.0809315	0.105697	-0.011866	0.0342634	0.0264826	0.0574155	0.256679	0.13073	0.273603	TKW_DOE	INRA_2019_IRR-X opt
-0.012766	-0.0657161	-0.030497	0.0885394	0.115057	-0.0248364	-0.0238175	0.0769849	-2.79559e-06	0.0386703	0.0185345	0.04767	0.175795	0.074639	0.199634	TKW_DOE	INRA_2019_SEC-X-100 car
0.144447	0.156633	-0.0649198	0.243714	0.0996363	0.0359514	-0.0446701	0.164141	0.0268261	0.0674803	0.106553	0.0683502	0.323678	0.2606	0.378438	TKW_DOE	QUALPREST_2018_IRR-X opt
0.0868139	0.0568935	-0.0727257	0.139984	0.0421966	-0.0911818	-0.0453892	0.0291915	0.0388137	-0.0565424	0.063427	-0.0186752	0.256206	0.182273	0.291374	TKW_DOE	QUALPREST_2019_IRR-X opt
0.109852	0.103538	0.0312007	0.158444	0.069957	-0.0638188	-0.135171	-0.0180378	-0.0292592	0.0357373	-0.0248659	0.0317049	0.274028	0.136032	0.305311	TKW_DOE	RAGT_2018_IRR-X opt
0.0892791	0.0991129	-0.064189	0.195758	0.111355	-0.0167472	-0.0906848	0.0686104	-0.0104994	-0.0325893	0.0338732	-0.0293834	0.318103	0.18471	0.340901	TKW_DOE	RAGT_2019_IRR-X opt
0.134597	0.202821	-0.0258599	0.137161	-0.0339459	0.00451235	-0.119369	0.102119	-0.0506254	0.0186531	-0.00146077	0.0572518	0.26811	0.247322	0.323165	TKW_DOE	SYN_2018_IRR-X opt
0.0968745	0.23137	-0.00114181	0.100903	-0.0208497	0.0118651	-0.106258	0.0801026	-0.0374628	0.00160863	-0.00407154	0.0152847	0.226217	0.239349	0.294564	TKW_DOE	SYN_2019_IRR-X opt
0.000618866	0.0970095	-0.0948579	0.0442914	0.0544486	-0.0704947	-0.115079	0.0511306	-0.0303967	0.00474714	-0.0106839	0.00501186	0.212721	0.151751	0.246958	TKW	ARVALIS_2019_IRR-X opt
0.0834971	0.115564	-0.0965448	0.0956731	-0.00799008	-0.0545701	-0.0224931	0.051712	0.0880353	-0.00550809	0.105131	0.000216374	0.191609	0.216647	0.272872	TKW	ARVALIS_2019_SEC-X car
0.141422	0.168215	-0.041401	0.169816	-0.0125855	0.103932	-0.0697788	0.117719	0.0127953	0.0194958	0.0610774	0.0629334	0.27064	0.241752	0.324902	TKW	INRA_2019_IRR-X opt
0.0376473	0.0493305	-0.0251132	0.0952793	0.0433553	0.0153079	-0.039824	0.0930632	0.00729086	0.0328254	0.0399279	0.0617988	0.172873	0.0790068	0.189571	TKW	INRA_2019_SEC-X-100 car
0.153492	0.245988	-0.0659802	0.229127	0.0629279	0.0596896	-0.0482133	0.174082	0.0331535	0.0514696	0.116853	0.0583927	0.326925	0.317309	0.418024	TKW	QUALPREST_2018_IRR-X opt
0.175007	0.266377	-0.039239	0.125891	-0.101207	0.0117837	-0.0333337	0.0674994	0.0786161	-0.0614185	0.117163	-0.00171611	0.28657	0.32662	0.389852	TKW	QUALPREST_2019_IRR-X opt
0.0678213	0.214364	0.00687446	0.0123252	-0.0735326	0.125859	-0.182967	0.0855478	-0.106772	0.0284713	-0.0822344	0.0664901	0.30206	0.216132	0.349714	TKW	RAGT_2017
0.167683	0.222444	0.0445619	0.1606	-0.0193673	-0.00211298	-0.135502	0.00597919	-0.00914001	0.0159618	0.00521028	0.0291832	0.259818	0.249491	0.332845	TKW	RAGT_2018_IRR-X opt
0.157733	0.231306	-0.0506107	0.193462	0.00414502	0.0346654	-0.0802409	0.079054	0.0361976	-0.058462	0.0842731	-0.0316706	0.324485	0.29863	0.392747	TKW	RAGT_2019_IRR-X opt
0.134597	0.202821	-0.0258599	0.137161	-0.0339459	0.00451235	-0.119369	0.102119	-0.0506254	0.0186531	-0.00146077	0.0572518	0.26811	0.247322	0.323165	TKW	SYN_2018_IRR-X opt
0.0968745	0.23137	-0.00114181	0.100903	-0.0208497	0.0118651	-0.106258	0.0801026	-0.0374628	0.00160863	-0.00407154	0.0152847	0.226217	0.239349	0.294564	TKW	SYN_2019_IRR-X opt
-0.0139429	0.335431	-0.0105285	-0.102992	-0.113679	0.116259	-0.13818	0.0866025	-0.0740101	0.039605	-0.0610089	0.0755334	0.300144	0.362587	0.449375	PS	ARVALIS_2019_IRR-X opt
0.0840584	0.308932	-0.0405861	-0.00914981	-0.136462	0.13368	-0.0609157	0.0673715	0.0101315	-0.00262005	0.0312706	0.0270444	0.2502	0.322861	0.399318	PS	ARVALIS_2019_SEC-X car
0.0595261	0.306166	-0.0270406	0.0112485	-0.066207	0.085642	-0.191105	0.0543464	-0.101334	-0.0226223	-0.0750018	0.0267681	0.332505	0.316267	0.421416	PS	INRA_2019_IRR-X opt
0.00157135	0.279482	0.0312221	-0.0501216	-0.0705172	0.129082	-0.228901	0.126071	-0.171355	0.0856867	-0.113245	0.122495	0.348917	0.304478	0.426049	PS	INRA_2019_SEC-X-100 car
0.0993999	0.121503	0.095908	0.0493417	-0.0748525	0.0208215	-0.0464223	0.0766475	-0.025128	0.0874725	0.00104134	0.0649703	0.145164	0.144948	0.188331	PS	QUALPREST_2018_IRR-X opt
0.070966	0.236983	-0.0211316	0.02411	-0.0786823	-0.0300494	-0.0380996	0.0202571	0.0670628	-0.0707343	0.0982899	-0.0149236	0.239056	0.245442	0.323105	PS	QUALPREST_2019_IRR-X opt
0.0232722	0.256935	0.0287403	-0.0414513	-0.0648137	0.151681	-0.158763	0.0863386	-0.155816	0.0615473	-0.118921	0.09734	0.286794	0.269695	0.379535	PS	RAGT_2017
4.92203e-06	0.253633	-0.0389528	0.013994	0.0508523	0.0268567	-0.157865	0.00972645	-0.0973037	0.00314881	-0.177355	-0.0470867	0.305019	0.273196	0.391488	PS	RAGT_2018_IRR-X opt
0.00112223	0.267361	0.0122426	-0.0221279	-0.0269409	0.0715501	-0.27344	0.0978168	-0.159014	0.0408178	-0.115526	0.0575503	0.37186	0.287609	0.433619	PS	RAGT_2019_IRR-X opt
0.0359985	0.230616	0.112224	-0.0315992	-0.0811358	0.0507777	-0.156264	-0.0391015	-0.0750596	-0.0339218	-0.11711	-0.00953287	0.24593	0.270672	0.334396	PS	SYN_2018_IRR-X opt
0.0661592	0.320603	0.0647272	-0.00639089	-0.0852502	0.0704398	-0.180087	0.107139	-0.0916013	0.0556702	-0.0604501	0.0832912	0.2752	0.329452	0.405326	PS	SYN_2019_IRR-X opt
0.0466301	-0.079213	0.0375117	-0.0642493	-0.110101	0.114276	0.13363	-0.0479943	0.048995	-0.0113379	0.0533913	0.000363266	0.267786	0.111245	0.308062	GN_DOE	ARVALIS_2019_IRR-X opt
-0.121788	-0.129645	0.0348912	-0.124743	0.0393175	-0.00728379	0.0458485	-0.03672	0.0378989	0.0566214	0.0335808	0.0665441	0.245728	0.200442	0.279691	GN_DOE	ARVALIS_2019_SEC-X car
-0.294061	-0.0745358	-0.137546	-0.242338	0.154068	-0.03694	0.0247513	-0.132298	0.0177754	-0.0561014	-0.0838394	-0.0587263	0.336784	0.301082	0.348821	GN_DOE	INRA_2019_IRR-X opt
-0.192498	0.0309164	-0.0705357	-0.185822	0.0395238	-0.0237396	-0.000175011	0.0417374	-0.0164971	0.0885819	-0.0492473	0.0479098	0.235171	0.229837	0.295309	GN_DOE	INRA_2019_SEC-X-100 car
-0.198632	-0.095997	0.0981137	-0.206861	0.0273838	-0.140179	0.0155624	0.0202105	-0.0200604	0.0471971	-0.0549531	0.0150193	0.265062	0.34007	0.387662	GN_DOE	QUALPREST_2018_IRR-X opt
-0.219723	-0.0684406	-0.00317844	-0.200043	0.0903124	0.0144598	0.0289868	-0.0275913	-0.0189148	0.0357659	-0.0728789	0.00167291	0.268305	0.276819	0,314_x0001__x0001__x001E_&²
²
²
²
­_x0010__x0002_
W_x0003__x0001_ü_x0016_ÿ_x0001__x0017__x0018__x0011_­]_x001A__x0015__x0012__x0005__x0001__x0011_`	_x0008__x0010__x0006_ _x001C__x000E_╠_x0007__x0001__x0006__x0014__x0015_â_x0002_ä_x0002_í"d_x0001__x0001__x0006_	_x0001_	_x0001__x000B_Â`_x000B_Â`Ó?_x000B_Â`_x000B_Â`Ó?_x0001_3_x0002__x0003__x0012__x0002__x0001__x0010__x0002__x0002__x0010__x0010__x001F__x0003__x0004__x0002_3_x0010_2_x0010__x0004__x0003_3_x0010__x0007__x0010__x000C_ççç_x0017_
3_x0010__x0007__x0010__x000C__x0005_ M
M_x000B__x0010__x0002__x000C__x0010__x0002__x0010_4_x0010__x0006__x0010__x0008_ 3_x0010__x0007__x0010__x000C__x0005_ M
M_x000B__x0010__x0002__x000C__x0010__x0002__x0010_4_x0010__x0006__x0010__x0008_#3_x0010__x0007__x0010__x000C__x0005_ M
R_x0008__x000C_R_x0008__x0002__x0005_	k_x0008__x0015_k_x0008__x0002__x0002__x0001_; S_x0008__x000C_S_x0008__x0002__x0005_	4_x0010_%_x0010_ _x0002__x0002__x0001_É@_x0008_3_x0010_&_x0010__x0002_

## Sheet: Annex Table 8
		Groups of traits
Water Stress index period		All_root_R	All_Above_ground_R	All_R
emergence to tillering		-0.63 (0.069)	-0.78 (0.013)	-0.52 (0.154)
tillering to heading		-0.51 (0.157)	-0.88 (0.002)	-0.64 (0.065)
heading to flowering		-0.79 (0.011)	-0.57 (0.109)	-0.66 (0.052)
flowering to maturity		-0.6 (0.088)	-0.45 (0.224)	-0.43 (0.248)
All_root_R are all the root traits measured on the platform
All_Above_ground_R are all the above-gound traits measured on the platform
All_R are all the traits (above and below-ground) measured on the platform

## Sheet: Annex Table 9
snp	chr	Trial	Trait	position	allFreq	pValue	effect	effect standart deviation	RLR2	LOD	name	min position	max position	mark_min	mark_max	Overlap
AX-89422380	10	17INRmon NUE LN	GY	681102120	0.132159	1.15997e-07	2.593	0.992208	0.0584041	6.93555	4A	681096540	684575389	AX-89719605	AX-89679741	FALSE
AX-89318423	11	17INRmon NUE LN	GY	639847202	-0.0264317	1.92825e-05	1.303	0.614991	0.0387745	4.71484	4B	639845300	639947593	AX-89604931	AX-89565009	FALSE
AX-89521772	11	17INRmon NUE LN	GY	28966302	0.973568	6.78586e-05	0.813	0.411264	0.0338749	4.16839	4B	28966302	28966302	AX-89521772	AX-89521772	FALSE
AX-89573217	19	17INRmon NUE LN	GY	661169347	0.656388	7.7951e-06	1.438	0.649309	0.0422877	5.10818	7A	661169347	661169347	AX-89573217	AX-89573217	FALSE
AX-89735891	16	17INRmon NUE LN	GY	580332510	0.819383	3.15541e-05	-0.676	0.327206	0.0368589	4.50094	6A	580332510	580332510	AX-89735891	AX-89735891	FALSE
AX-89528666	1	17INRmon NUE LN	GY	477085312	0.559471	4.17202e-05	-1.238	0.608993	0.0357713	4.37965	1A	477085312	477085312	AX-89528666	AX-89528666	FALSE
AX-89760097	2	17INRmon NUE LN	GY	86685789	0.0991189	4.4842e-05	0.848	0.418517	0.0354902	4.34831	1B	86685789	86685789	AX-89760097	AX-89760097	FALSE
AX-89676274	14	17INRmon NUE LN	GY	513608588	0.863436	6.56892e-05	-0.662	0.334078	0.0340017	4.18251	5B	513608588	513608588	AX-89676274	AX-89676274	FALSE
AX-89371003	6	SECmau2012N+	DOE	37138525	0.495206	3.38136e-08	0.896	0.33611	0.13436	7.47091	2D	37138525	43531551	AX-89371003	AX-89618344	FALSE
AX-89487867	6	SECmau2012N+	DOE	34231622	0.137338	6.02872e-07	-0.823	0.339024	0.112694	6.21977	2D	34231622	35683718	AX-89487867	AX-89420685	TRUE
AX-89537557	13	SECmau2012N+	DOE	17565826	0.228426	4.81132e-06	0.791	0.354091	0.0964409	5.31774	5A	17565826	17565826	AX-89537557	AX-89537557	FALSE
AX-89351443	13	SECmau2012N+	DOE	584428846	0.19797	6.1241e-06	-1	0.451997	0.0945192	5.21296	5A	584428844	584428846	AX-89390208	AX-89351443	FALSE
AX-89744857	11	SECmau2012N+	DOE	4852051	0.645685	1.87416e-05	0.773	0.368514	0.0855202	4.72719	4B	4852051	4852051	AX-89744857	AX-89744857	FALSE
AX-89708458	20	SECmau2012N+	DOE	699917654	0.553299	2.46278e-05	0.86	0.415668	0.0833007	4.60857	7B	699917654	699917654	AX-89708458	AX-89708458	FALSE
AX-89383600	2	17LIMcas WUE IRR	GNC	170563707	0.696035	5.91859e-05	-0.049	0.0244761	0.0344083	4.22778	1B	139084965	170563707	AX-89341789	AX-89383600	FALSE
AX-89710127	2	17LIMcas WUE IRR	GNC	167883930	0.0881057	1.03401e-05	-0.075	0.0343338	0.0411932	4.98548	1B	167883930	167883931	AX-89710127	AX-89710127_OTV	FALSE
AX-89466701	2	17LIMcas WUE IRR	GNC	136627426	0.964758	0.00040246	0.031	0.0175885	0.0269211	3.39528	1B	136627426	136627426	AX-89466701	AX-89466701	FALSE
AX-89428287_OTV	2	17LIMcas WUE IRR	GNC	49688823	0.53304	0.000496782	0.032	0.018631	0.0260983	3.30383	1B	49688823	49688823	AX-89428287_OTV	AX-89428287_OTV	FALSE
AX-89618529	2	17LIMcas WUE IRR	GNC	200374043	0.918502	0.000414645	-0.052	0.0293496	0.0268045	3.38232	1B	199481322	212662625	AX-89352987	AX-89456994	FALSE
AX-89587181	8	17LIMcas WUE IRR	GNC	188369594	0.207048	1.32374e-05	-0.106	0.0488935	0.0402351	4.8782	3B	145502989	189484869	AX-89447496	AX-89348978	FALSE
AX-89499431	8	17LIMcas WUE IRR	GNC	578808784	0.969163	8.56812e-05	-0.039	0.0200309	0.0329649	4.06711	3B	578808784	578808784	AX-89499431	AX-89499431	FALSE
AX-89489087	8	17LIMcas WUE IRR	GNC	627741582	0.539648	0.000187563	0.046	0.025008	0.0299049	3.72685	3B	627716319	627741582	AX-89334826	AX-89489087	FALSE
AX-89769124_OTV	8	17LIMcas WUE IRR	GNC	781713507	0.991189	0.000372098	-0.031	0.0176147	0.0272276	3.42934	3B	781713507	782113669	AX-89769124_OTV	AX-89702593	FALSE
AX-89409843	9	17LIMcas WUE IRR	GNC	531298821	0.136564	0.000202086	0.051	0.02767	0.0296135	3.69446	3D	531298821	531298821	AX-89409843	AX-89409843	FALSE
AX-89321686	10	17LIMcas WUE IRR	GNC	602115296	0.339207	3.61019e-05	-0.041	0.0202098	0.0363347	4.44247	4A	602106592	602246266	AX-89455593	AX-89719379	FALSE
AX-89557947	10	17LIMcas WUE IRR	GNC	392100137	0.84141	0.000126726	0.084	0.0441271	0.0314367	3.89714	4A	186167606	466111138	AX-89484613	AX-89363148	FALSE
AX-89423577_OTV	10	17LIMcas WUE IRR	GNC	725515490	0.409692	0.000167089	-0.054	0.0286823	0.0303566	3.77705	4A	725503625	725515490	AX-89346525_OTV	AX-89423577_OTV	FALSE
AX-89461584	10	17LIMcas WUE IRR	GNC	612081309	0.753304	0.000398666	0.034	0.019556	0.0269581	3.39939	4A	612081309	612081309	AX-89461584	AX-89461584	FALSE
AX-89678030	10	17LIMcas WUE IRR	GNC	617636378	0.781938	0.000487245	-0.043	0.0249065	0.0261741	3.31225	4A	617636378	617636378	AX-89678030	AX-89678030	FALSE
AX-89479915	10	17LIMcas WUE IRR	GNC	101754193	0.995595	0.000572478	-0.041	0.0240509	0.0255442	3.24224	4A	101754193	101754193	AX-89479915	AX-89479915	FALSE
AX-89464650	10	17LIMcas WUE IRR	GNC	602287992	0.491189	0.000436096	0.03	0.0171595	0.0266074	3.36042	4A	602287992	602307224	AX-89464650	AX-89560756	FALSE
AX-89350544	11	17LIMcas WUE IRR	GNC	31479369	0.174009	2.957e-10	-0.076	0.0245706	0.080563	9.52915	4B	26491591	82609197	AX-89625193	AX-89670868	FALSE
AX-89639534	11	17LIMcas WUE IRR	GNC	38606795	0.762115	8.22004e-05	0.036	0.0182287	0.0331268	4.08513	4B	36536949	38606795	AX-89652829	AX-89639534	FALSE
AX-89760091	11	17LIMcas WUE IRR	GNC	653911218	0.167401	0.000235215	-0.037	0.0204357	0.0290202	3.62854	4B	653911218	653911218	AX-89760091	AX-89760091	FALSE
AX-89549896	11	17LIMcas WUE IRR	GNC	653009324	0.522026	0.000494139	-0.044	0.0252202	0.0261192	3.30615	4B	653009324	653518768	AX-89549896	AX-89403173	FALSE
AX-89513903	12	17LIMcas WUE IRR	GNC	15602588	0.154185	3.89929e-07	-0.064	0.0255588	0.0537991	6.40901	4D	12773227	18739016	AX-89585223	AX-89753439	FALSE
AX-89541223	12	17LIMcas WUE IRR	GNC	28448463	0.268722	9.67368e-08	-0.065	0.0247464	0.0590908	7.01441	4D	28448463	28448463	AX-89541223	AX-89541223	FALSE
AX-89406162	13	17LIMcas WUE IRR	GNC	490366756	0.497797	0.000130706	-0.059	0.0310932	0.0313159	3.8837	5A	490366756	490366756	AX-89406162	AX-89406162	FALSE
AX-89583226_OTV	13	17LIMcas WUE IRR	GNC	11578601	0.488987	0.000273727	-0.068	0.0378198	0.0284276	3.56268	5A	11578601	11578601	AX-89583226_OTV	AX-89583226_OTV	FALSE
AX-89486472	13	17LIMcas WUE IRR	GNC	547593493	0.343612	0.000341957	0.042	0.0233986	0.0275578	3.46603	5A	547593493	547593493	AX-89486472	AX-89486472	FALSE
AX-89654384	13	17LIMcas WUE IRR	GNC	458007346	0.4163	0.000300803	0.051	0.0281149	0.028059	3.52172	5A	458007346	458099294	AX-89654384	AX-89760906	FALSE
AX-89677087	13	17LIMcas WUE IRR	GNC	585635931	0.359031	0.000550147	-0.08	0.0467966	0.0256997	3.25952	5A	585635931	586148783	AX-89677087	AX-89693297	FALSE
AX-89440688	13	17LIMcas WUE IRR	GNC	619706673	0.330396	0.000406329	0.059	0.0336897	0.0268837	3.39112	5A	619706673	619706673	AX-89440688	AX-89440688	FALSE
AX-89767564	14	17LIMcas WUE IRR	GNC	47124161	0.42511	0.000115239	-0.086	0.0448201	0.0318078	3.9384	5B	47124161	47124161	AX-89767564	AX-89767564	FALSE
AX-89575151	14	17LIMcas WUE IRR	GNC	596433924	0.973568	7.25587e-05	0.058	0.0294209	0.0336136	4.13931	5B	596433924	596433924	AX-89575151	AX-89575151	FALSE
AX-89541115	15	17LIMcas WUE IRR	GNC	46603016	0.35022	4.31907e-06	-0.105	0.0461926	0.0445708	5.36461	5D	42936561	239307949	AX-89456208	AX-89632149	FALSE
AX-89472864	15	17LIMcas WUE IRR	GNC	445000970	0.903084	0.000520531	0.03	0.0172645	0.0259159	3.28355	5D	445000970	445000970	AX-89472864	AX-89472864	FALSE
AX-89591049	18	17LIMcas WUE IRR	GNC	193210246	0.488987	3.94212e-05	-0.041	0.0203139	0.0359921	4.40427	6D	193210246	193210246	AX-89591049	AX-89591049	FALSE
AX-89678203	19	17LIMcas WUE IRR	GNC	26345205	0.991189	0.000190863	0.029	0.0154453	0.0298368	3.71928	7A	26345115	26345205	AX-89459048	AX-89678203	FALSE
AX-89694985	19	17LIMcas WUE IRR	GNC	723696809	0.0220264	0.000146679	0.071	0.0374675	0.0308656	3.83363	7A	723696809	723696809	AX-89694985	AX-89694985	FALSE
AX-89680855	19	17LIMcas WUE IRR	GNC	673133330	0.378855	4.55968e-05	-0.052	0.0256904	0.0354251	4.34107	7A	673133330	675114355	AX-89680855	AX-89521173	FALSE
AX-89634574	20	17LIMcas WUE IRR	GNC	44881367	-0.030837	0.000236774	-0.037	0.0202372	0.0289944	3.62567	7B	44871522	44925026	AX-89365698	AX-89698059	FALSE
AX-89562778	20	17LIMcas WUE IRR	GNC	496363447	0.594714	0.000174508	-0.062	0.0331831	0.0301868	3.75819	7B	496363447	496363447	AX-89562778	AX-89562778	FALSE
AX-89459391	20	17LIMcas WUE IRR	GNC	677452189	0.889868	0.000582863	0.056	0.0326892	0.025474	3.23443	7B	677452189	677452189	AX-89459391	AX-89459391	TRUE
AX-89537508	17	17LIMcas WUE IRR	GNC	101215674	0.938326	0.000304207	-0.056	0.0313005	0.028015	3.51683	6B	101215674	101215674	AX-89537508	AX-89537508	FALSE
AX-89715779	17	17LIMcas WUE IRR	GNC	169183	0.480176	0.000639402	0.038	0.0226567	0.0251124	3.19423	6B	169183	169183	AX-89715779	AX-89715779	FALSE
AX-89448870	17	17LIMcas WUE IRR	GNC	693693737	0.418502	0.00040884	-0.043	0.0242912	0.0268596	3.38845	6B	693693737	693693737	AX-89448870	AX-89448870	FALSE
AX-89327781	17	17LIMcas WUE IRR	GNC	132496495	0.685022	0.000625634	0.054	0.0320146	0.0251974	3.20368	6B	132496495	132496495	AX-89327781	AX-89327781	FALSE
AX-89741538	5	17LIMcas WUE IRR	GNC	23563712	0.687225	0.00051236	0.084	0.0487469	0.0259777	3.29042	2B	23563712	23563712	AX-89741538	AX-89741538	FALSE
AX-89636928	5	17LIMcas WUE IRR	GNC	88976075	0.872247	0.000576786	-0.055	0.032082	0.0255149	3.23899	2B	88976075	88976075	AX-89636928	AX-89636928	FALSE
AX-89444878	1	17BAYmil WUE IRR	PH	537540052	0.273364	4.24241e-05	15.855	7.80851	0.0377993	4.37239	1A	537537689	537933405	AX-89576580	AX-89418735	FALSE
AX-89519505	1	17BAYmil WUE IRR	PH	91470296	0.0981308	0.000128203	-32.988	17.3449	0.0332407	3.8921	1A	91470296	91552537	AX-89519505	AX-89369817	FALSE
AX-89660456_OTV	2	17BAYmil WUE IRR	PH	5099839	0.754673	3.01509e-05	24.064	11.6328	0.0392039	4.5207	1B	5099839	5099839	AX-89660456_OTV	AX-89660456_OTV	FALSE
AX-89506960	2	17BAYmil WUE IRR	PH	46828751	0.792056	0.000208528	-13.226	7.17821	0.0312318	3.68084	1B	45744151	48780819	AX-89513024	AX-89678226	FALSE
AX-89423959_OTV	2	17BAYmil WUE IRR	PH	660747266	0.878505	0.000289086	-13.839	7.68102	0.0298822	3.53897	1B	660747266	660747266	AX-89423959_OTV	AX-89423959_OTV	FALSE
AX-89397480	2	17BAYmil WUE IRR	PH	555631996	0.766355	0.00018233	-24.677	13.2732	0.0317864	3.73914	1B	555631996	555631996	AX-89397480	AX-89397480	FALSE
AX-89510706	2	17BAYmil WUE IRR	PH	637831075	0.885514	0.000309038	-11.33	6.31843	0.0296064	3.50999	1B	637831075	637831075	AX-89510706	AX-89510706	FALSE
AX-89449523	4	17BAYmil WUE IRR	PH	705740483	0.705607	8.52955e-06	14.543	6.59883	0.0443803	5.06907	2A	705525375	705740483	AX-89701655	AX-89449523	FALSE
AX-89555187	4	17BAYmil WUE IRR	PH	712701249	0.866822	0.000191018	-12.322	6.64852	0.0315941	3.71892	2A	712701249	712701249	AX-89555187	AX-89555187	FALSE
AX-89763994	5	17BAYmil WUE IRR	PH	34284514	0.259346	9.17763e-06	18.862	8.58789	0.0440809	5.03727	2B	34284514	34284514	AX-89763994	AX-89763994	FALSE
AX-89571653	6	17BAYmil WUE IRR	PH	21004413	0.151869	5.63465e-06	19.269	8.57727	0.0460735	5.24913	2D	20813689	29617880	AX-89366683	AX-89617233	TRUE
AX-89558081	6	17BAYmil WUE IRR	PH	34676186	0.0537383	3.89218e-08	20.825	7.70004	0.0660757	7.40981	2D	34676186	34676186	AX-89558081	AX-89558081	FALSE
AX-89686381_OTV	8	17BAYmil WUE IRR	PH	40143620	0.371495	1.56533e-05	23.081	10.7859	0.0418948	4.8054	3B	32730610	40245861	AX-89646666	AX-89749034_OTV	FALSE
AX-89360749	8	17BAYmil WUE IRR	PH	366827659	0.981308	1.39995e-05	39.958	18.5691	0.0423524	4.85389	3B	279754927	390069897	AX-89624433	AX-89496619	FALSE
AX-89501822	8	17BAYmil WUE IRR	PH	696587186	0.331776	7.28711e-05	-14.506	7.36875	0.0355711	4.13744	3B	696587186	696587186	AX-89501822	AX-89501822	FALSE
AX-89639846	11	17BAYmil WUE IRR	PH	34282260	1	2.31013e-08	24.559	8.93741	0.0681356	7.63636	4B	28403551	70249431	AX-89649533	AX-89493625	FALSE
AX-89753439	12	17BAYmil WUE IRR	PH	18739016	0.231308	1.09384e-08	24.993	8.89831	0.0710745	7.96105	4D	12773227	24105883	AX-89585223	AX-89326292	TRUE
AX-89541223	12	17BAYmil WUE IRR	PH	28448463	0.294393	3.40096e-08	24.852	9.15075	0.0666091	7.4684	4D	28448463	28448463	AX-89541223	AX-89541223	FALSE
AX-89767509	16	17BAYmil WUE IRR	PH	585481325	0.233645	4.36905e-05	-28.044	13.834	0.0376783	4.35961	6A	585481325	585481325	AX-89767509	AX-89767509	FALSE
AX-89643694	16	17BAYmil WUE IRR	PH	99422757	0.380841	6.96532e-05	23.533	11.9224	0.0357573	4.15706	6A	88855291	214775110	AX-89608226	AX-89419648	FALSE
AX-89682872	16	17BAYmil WUE IRR	PH	612295843	0.633178	7.7833e-05	-16.346	8.33555	0.0352995	4.10884	6A	612295843	612738404	AX-89682872	AX-89453208	FALSE
AX-89658640	19	17BAYmil WUE IRR	PH	127575199	0.35514	3.33912e-05	-24.11	11.719	0.0387843	4.47637	7A	127575199	128269358	AX-89658640	AX-89750570	FALSE
AX-89415760	19	17BAYmil WUE IRR	PH	696973802	0.0350467	5.70156e-05	13.3	6.66032	0.0365822	4.24401	7A	696848641	696977914	AX-89606292	AX-89704290	FALSE
AX-89680855	19	17BAYmil WUE IRR	PH	673133330	0.378505	0.000186585	17.268	9.30227	0.0316911	3.72912	7A	673133330	673133330	AX-89680855	AX-89680855	FALSE
AX-89569966	9	17BAYmil WUE IRR	PH	572830273	0.570093	8.36997e-05	-12.655	6.48144	0.0349999	4.07728	3D	26451410	598464880	AX-89476883	AX-89767512	TRUE
AX-89709777	9	17BAYmil WUE IRR	PH	578725384	0.511682	0.000136839	-14.701	7.76191	0.0329716	3.86379	3D	578725384	578725384	AX-89709777	AX-89709777	FALSE
AX-89432701	10	17BAYmil WUE IRR	PH	613545833	0.943925	6.97747e-05	-21.624	10.9561	0.0357501	4.1563	4A	613545833	613545833	AX-89432701	AX-89432701	FALSE
AX-89380497	10	17BAYmil WUE IRR	PH	615446429	0.163551	6.17427e-05	-11.636	5.85402	0.0362541	4.20941	4A	615437804	615446429	AX-89623244	AX-89380497	FALSE
AX-89420689	3	17BAYmil WUE IRR	PH	455793073	0.892523	0.000269756	16.089	8.88689	0.0301682	3.56903	1D	455793073	455793073	AX-89420689	AX-89420689	FALSE
AX-89680945_OTV	7	17BAYmil WUE IRR	PH	729752923	0.899533	0.000168478	-26.079	13.9547	0.0321127	3.77346	3A	729752923	729752923	AX-89680945_OTV	AX-89680945_OTV	FALSE
AX-89435435	7	17BAYmil WUE IRR	PH	699065227	0.985981	0.000248839	-22.518	12.3685	0.0305017	3.60408	3A	699065227	699065227	AX-89435435	AX-89435435	FALSE
AX-89661545	13	17BAYmil WUE IRR	PH	708443044	0.785047	0.000312712	-13.695	7.64346	0.0295576	3.50486	5A	708443044	708443044	AX-89661545	AX-89661545	FALSE
AX-89687500	17	17BAYmil WUE IRR	PH	35210004	0.75	0.000169813	13.132	7.03075	0.0320801	3.77003	6B	35210004	35210004	AX-89687500	AX-89687500	FALSE
AX-89567863	17	17BAYmil WUE IRR	PH	4585018	0.378505	0.000126437	15.254	8.0135	0.033298	3.89813	6B	4585018	4585018	AX-89567863	AX-89567863	FALSE
AX-89419726	17	17BAYmil WUE IRR	PH	124631766	0.633178	0.000186711	-13.696	7.37863	0.0316883	3.72883	6B	124631766	124631766	AX-89419726	AX-89419726	FALSE
AX-89722107	2	Saultain2013N+	GPC	25259936	0.606218	9.52623e-05	-0.153	0.0797138	0.07358	4.02108	1B	25259936	25259936	AX-89722107	AX-89722107	FALSE
AX-89769097	2	Saultain2013N+	GPC	17622479	0.928051	0.000214824	0.191	0.104691	0.0666868	3.66792	1B	17622479	17622479	AX-89769097	AX-89769097	FALSE
AX-89372467	6	Saultain2013N+	GPC	9794017	0.849683	3.7123e-05	-0.208	0.102533	0.0814796	4.43036	2D	9794017	9794017	AX-89372467	AX-89372467	FALSE
AX-89654326	6	Saultain2013N+	GPC	14034097	0.784168	7.28296e-07	-0.306	0.12725	0.113285	6.13769	2D	13440978	14089843	AX-89398081	AX-89697782	FALSE
AX-89759451	6	Saultain2013N+	GPC	14326787	0.999899	6.86308e-05	-0.197	0.100721	0.0763398	4.16348	2D	14326787	14345640	AX-89759451	AX-89347131	FALSE
AX-89347025	6	Saultain2013N+	GPC	15431410	0.989134	0.000141042	-0.16	0.0851714	0.070262	3.85065	2D	15431410	17207941	AX-89347025	AX-89539224	FALSE
AX-89347123	6	Saultain2013N+	GPC	21014918	0.715026	0.00014637	-0.193	0.103352	0.0699477	3.83455	2D	21014918	21014918	AX-89347123	AX-89347123	FALSE
AX-89422262	7	Saultain2013N+	GPC	516787271	0.458456	3.65853e-05	-0.32	0.15803	0.0816012	4.43669	3A	516787271	563318353	AX-89422262	AX-89718518	FALSE
AX-89446200_OTV	7	Saultain2013N+	GPC	962614	0.693991	0.000316976	-0.105	0.0589692	0.063366	3.49897	3A	962614	962614	AX-89446200_OTV	AX-89446200_OTV	FALSE
AX-89754619	13	Saultain2013N+	GPC	536878709	0.0668034	4.4682e-05	-0.287	0.143309	0.079934	4.34987	5A	536878709	536878709	AX-89754619	AX-89754619	FALSE
AX-89367703_OTV	13	Saultain2013N+	GPC	471704104	0.0407671	0.000262932	-0.201	0.111374	0.0649635	3.58016	5A	471704104	472346984	AX-89367703_OTV	AX-89497337	FALSE
AX-89349208	14	Saultain2013N+	GPC	473883036	0.65285	0.000112473	-0.282	0.148565	0.0721778	3.94895	5B	473883036	473883036	AX-89349208	AX-89349208	FALSE
AX-89341697	16	Saultain2013N+	GPC	11270062	-0.467415	8.84507e-07	-0.318	0.132959	0.111758	6.0533	6A	9474351	11273975	AX-89389303	AX-89736935_OTV	FALSE
AX-89310588	16	Saultain2013N+	GPC	554106572	0.532506	9.61044e-06	-0.347	0.16017	0.0926278	5.01726	6A	536217415	554123854	AX-89533129	AX-89417066	FALSE
AX-89438630	17	Saultain2013N+	GPC	481405542	0.924439	9.15195e-06	-0.263	0.121226	0.0930269	5.03849	6B	479784024	523882859	AX-89741612	AX-89460432_OTV	TRUE
AX-89685350	1	Saultain2013N+	GPC	30193840	0.792746	0.000148211	-0.148	0.07934	0.0698416	3.82912	1A	30193840	30193840	AX-89685350	AX-89685350	FALSE
AX-89647582	5	Saultain2013N+	GPC	129197952	-0.0777634	0.000126651	-0.329	0.174065	0.0711736	3.89739	2B	129197952	130056809	AX-89647582	AX-89666887	FALSE
AX-89545348	8	Saultain2013N+	GPC	23684752	0.530959	0.000130017	0.216	0.114656	0.0709515	3.886	3B	23684752	23684752	AX-89545348	AX-89545348	FALSE
AX-89412401	8	Saultain2013N+	GPC	23194446	0.735881	0.000249209	-0.145	0.0804306	0.065421	3.60344	3B	23194446	23194446	AX-89412401	AX-89412401	FALSE
AX-89328527_OTV	10	Saultain2013N+	GPC	2985367	0.772021	0.000175086	-0.193	0.104442	0.068427	3.75675	4A	2985367	2985367	AX-89328527_OTV	AX-89328527_OTV	FALSE
AX-89641336	10	Saultain2013N+	GPC	59313024	0.737997	0.000225456	-0.23	0.126704	0.0662752	3.64694	4A	59313024	59313024	AX-89641336	AX-89641336	FALSE
AX-89733888_OTV	10	Saultain2013N+	GPC	729279226	0.481865	0.00029208	-0.19	0.106331	0.0640655	3.5345	4A	729279226	729279226	AX-89733888_OTV	AX-89733888_OTV	FALSE
AX-89637794	11	Saultain2013N+	GPC	609311330	0.807477	0.000164627	-0.247	0.13292	0.0689502	3.7835	4B	609311330	609311330	AX-89637794	AX-89637794	FALSE
AX-89471920	18	Saultain2013N+	GPC	9247495	0.999899	0.000202974	-0.241	0.131445	0.0671699	3.69256	6D	9247495	9247495	AX-89471920	AX-89471920	FALSE
AX-89575027	20	Saultain2013N+	GPC	65145478	0.809845	0.000302154	-0.262	0.146978	0.0637756	3.51977	7B	65145478	65145478	AX-89575027	AX-89575027	FALSE
AX-89325255	6	17BGAstp SEP INOC	TKC	427905274	0.248352	1.43172e-05	0.372	0.172998	0.0398463	4.84414	2D	427905274	427905274	AX-89325255	AX-89325255	FALSE
AX-89538727	7	17BGAstp SEP INOC	TKC	35084290	0.617582	1.33981e-05	-0.948	0.439324	0.0401033	4.87296	3A	35084290	37807431	AX-89538727	AX-89483726	FALSE
AX-89407262	7	17BGAstp SEP INOC	TKC	584295671	0.771429	0.000135716	-0.777	0.409968	0.0311025	3.86737	3A	584295671	584295671	AX-89407262	AX-89407262	FALSE
AX-89686343	8	17BGAstp SEP INOC	TKC	780997898	0.358242	1.97665e-06	0.438	0.186351	0.0474833	5.70407	3B	780747261	780997922	AX-89510350	AX-89658669	FALSE
AX-89664228_OTV	11	17BGAstp SEP INOC	TKC	666678396	0.476923	1.65611e-05	1.077	0.504321	0.0392822	4.78091	4B	666678395	666678396	AX-89664228	AX-89664228_OTV	FALSE
AX-89320701	19	17BGAstp SEP INOC	TKC	674099865	-0.103297	4.37541e-06	-0.487	0.214292	0.044427	5.35898	7A	671927258	675058792	AX-89695896	AX-89654238	FALSE
AX-89736399_OTV	19	17BGAstp SEP INOC	TKC	653674046	0.650549	0.000105776	-0.767	0.398088	0.0320739	3.97561	7A	653674046	653674046	AX-89736399_OTV	AX-89736399_OTV	FALSE
AX-89427529	21	17BGAstp SEP INOC	TKC	53737767	0.265934	1.64311e-05	-0.414	0.193636	0.0393127	4.78433	7D	53737767	53752674	AX-89427529	AX-89434166	FALSE
AX-89716925	9	17BGAstp SEP INOC	TKC	24244174	0.217582	3.1584e-05	-0.806	0.390501	0.036777	4.50053	3D	24244174	24244174	AX-89716925	AX-89716925	FALSE
AX-89400458_OTV	9	17BGAstp SEP INOC	TKC	607917097	0.63956	4.5865e-05	-0.91	0.449743	0.035327	4.33852	3D	607917097	607917097	AX-89400458_OTV	AX-89400458_OTV	FALSE
AX-89352539_OTV	10	17BGAstp SEP INOC	TKC	725550487	0.802198	5.23519e-05	-0.49	0.24386	0.0348124	4.28107	4A	285311149	725550487	AX-89441928	AX-89352539_OTV	TRUE
AX-89459147	13	17BGAstp SEP INOC	TKC	705365280	-0.116484	0.000116726	-0.824	0.430521	0.03169	3.93283	5A	705365280	705365280	AX-89459147	AX-89459147	FALSE
AX-89603052	13	17BGAstp SEP INOC	TKC	533269189	0.175824	0.000166244	-0.426	0.227703	0.0303115	3.77925	5A	533269189	533269189	AX-89603052	AX-89603052	FALSE
AX-89540234	13	17BGAstp SEP INOC	TKC	548239204	0.657143	0.000112537	-0.369	0.192319	0.0318324	3.9487	5A	548239204	548399932	AX-89540234	AX-89396370	FALSE
AX-89553252	15	17BGAstp SEP INOC	TKC	542032745	0.226374	0.000121172	0.428	0.223901	0.0315443	3.9166	5D	542032745	542032745	AX-89553252	AX-89553252	FALSE
AX-89691694	6	Froissy2013N+	DOE	37983887	-0.223098	6.43478e-07	0.696	0.287542	0.113214	6.19147	2D	37983887	37983887	AX-89691694	AX-89691694	FALSE
AX-89420685	6	Pheno3C2016irr	DOE	35683718	0.337986	1.74489e-08	-1.302	0.482812	0.163409	7.75823	2D	34231622	35683718	AX-89487867	AX-89420685	TRUE
AX-89691694	6	Pheno3C2016irr	DOE	37983887	-0.242357	2.19888e-08	1.515	0.565628	0.161496	7.6578	2D	37138525	43531551	AX-89371003	AX-89618344	FALSE
AX-89624910	19	Pheno3C2016irr	DOE	675199922	0.999404	5.14295e-06	1.138	0.51294	0.113707	5.28879	7A	675199922	675214238	AX-89624910	AX-89558992	FALSE
AX-89714959	19	Pheno3C2016irr	DOE	670946564	0.961282	3.34062e-05	1.249	0.61537	0.0961311	4.47617	7A	670946564	670946564	AX-89714959	AX-89714959	FALSE
AX-89577752	2	Pheno3C2016irr	DOE	47635450	0.898006	1.23263e-05	0.958	0.449061	0.105571	4.90917	1B	47635450	47635450	AX-89577752	AX-89577752	FALSE
AX-89490195	1	Pheno3C2016irr	DOE	229157039	0.478528	3.6601e-05	-0.918	0.454351	0.095258	4.43651	1A	146956357	229157039	AX-89767891	AX-89490195	FALSE
AX-89484753	8	Pheno3C2016irr	DOE	561096267	0.371933	2.59143e-05	0.991	0.481786	0.0985512	4.58646	3B	561096267	566834688	AX-89484753	AX-89587570	FALSE
AX-89744857	11	Pheno3C2016irr	DOE	4852051	0.648313	3.77103e-05	1.062	0.526622	0.0949723	4.42354	4B	4852051	4852051	AX-89744857	AX-89744857	FALSE
AX-89365349	4	DEScap2012N+	GY	83936159	0.465769	9.67821e-05	1.703	0.887483	0.0717157	4.01421	2A	83831129	86383831	AX-89757713	AX-89452906	FALSE
AX-89489562	4	DEScap2012N+	GY	115450921	0.010101	0.000561429	1.248	0.73178	0.0570608	3.25071	2A	106806748	115450921	AX-89507791	AX-89489562	FALSE
AX-89693816	4	DEScap2012N+	GY	667946043	0.489113	0.000937369	1.386	0.846072	0.0527403	3.02809	2A	667946043	669527557	AX-89693816	AX-89364163	FALSE
AX-89770934	4	DEScap2012N+	GY	603542342	0.0168911	0.00175622	1.19	0.767063	0.0474267	2.75542	2A	603542342	603542342	AX-89770934	AX-89770934	FALSE
AX-89384113	4	DEScap2012N+	GY	672748174	0.803928	0.00113889	1.523	0.945143	0.0510945	2.94352	2A	672748174	672748174	AX-89384113	AX-89384113	FALSE
AX-89496460	4	DEScap2012N+	GY	752016036	0.879125	0.00100912	0.871	0.534835	0.0521172	2.99606	2A	752016036	752016036	AX-89496460	AX-89496460	FALSE
AX-89553201	5	DEScap2012N+	GY	157785435	0.383838	0.000486005	1.463	0.848647	0.0582734	3.31336	2B	157785435	157785435	AX-89553201	AX-89553201	FALSE
AX-89501755_OTV	5	DEScap2012N+	GY	750062678	0.351066	5.98109e-05	1.922	0.97388	0.0756761	4.22322	2B	749208373	752492861	AX-89611090	AX-89407654	FALSE
AX-89420960	5	DEScap2012N+	GY	139816605	0.411504	0.000789662	1.254	0.755421	0.0541875	3.10256	2B	139816605	139816605	AX-89420960	AX-89420960	FALSE
AX-89690920	5	DEScap2012N+	GY	314764444	0.0506173	0.00143707	1.149	0.72768	0.0491262	2.84252	2B	232188537	314764444	AX-89363978	AX-89690920	FALSE
AX-89458487	5	DEScap2012N+	GY	202267403	0.587318	0.00149344	1.843	1.17092	0.0488003	2.82581	2B	202267403	202267403	AX-89458487	AX-89458487	FALSE
AX-89740393_OTV	6	DEScap2012N+	GY	615461167	0.85073	2.57674e-05	1.784	0.863718	0.0825463	4.58893	2D	613426874	619148744	AX-89352421	AX-89527316	FALSE
AX-89688145_OTV	6	DEScap2012N+	GY	642941767	0.245735	3.45815e-05	1.204	0.591811	0.0801547	4.46116	2D	642941767	642941767	AX-89688145_OTV	AX-89688145_OTV	FALSE
AX-89417026	6	DEScap2012N+	GY	83819662	0.75881	0.001436	0.944	0.597708	0.0491326	2.84285	2D	83819662	83819662	AX-89417026	AX-89417026	TRUE
AX-89701379	7	DEScap2012N+	GY	520441211	-0.106061	0.000532032	2.075	1.21195	0.057513	3.27406	3A	520441211	520441211	AX-89701379	AX-89701379	FALSE
AX-89740877	7	DEScap2012N+	GY	26672174	0.923457	0.000606358	-1.689	0.995948	0.056413	3.21727	3A	26672174	26706925	AX-89740877	AX-89524082	FALSE
AX-89763583	7	DEScap2012N+	GY	36310541	-0.0795174	5.41913e-07	2.765	1.13484	0.113004	6.26607	3A	36300190	36475398	AX-89310921	AX-89534443	FALSE
AX-89517581	7	DEScap2012N+	GY	57568773	0.848485	0.000495568	1.511	0.878023	0.0581097	3.3049	3A	57568773	57568773	AX-89517581	AX-89517581	FALSE
AX-89342223	7	DEScap2012N+	GY	697447917	0.936027	0.000227575	1.149	0.632119	0.0646229	3.64288	3A	697284862	697786304	AX-89431228	AX-89405327	FALSE
AX-89316705	7	DEScap2012N+	GY	530195801	0.894388	0.00134537	1.595	1.00431	0.0496846	2.87116	3A	530195801	530195801	AX-89316705	AX-89316705	FALSE
AX-89513955	9	DEScap2012N+	GY	113484873	0.91633	0.000162714	-1.456	0.78347	0.0674143	3.78858	3D	113484873	113484873	AX-89513955	AX-89513955	FALSE
AX-89665571	9	DEScap2012N+	GY	596692818	0.838384	0.000457048	1.109	0.640212	0.0587892	3.34004	3D	595697454	596692818	AX-89734357	AX-89665571	FALSE
AX-89548162	9	DEScap2012N+	GY	375692385	0.999551	0.000840348	1.53	0.925809	0.0536627	3.07554	3D	375692385	375692385	AX-89548162	AX-89548162	FALSE
AX-89432469_OTV	10	DEScap2012N+	GY	731391626	-0.787318	0.000422519	-1.164	0.668264	0.0594484	3.37415	4A	731391626	731391626	AX-89432469_OTV	AX-89432469_OTV	FALSE
AX-89728073	10	DEScap2012N+	GY	29026258	0.79798	0.000702866	1.936	1.15512	0.0551692	3.15313	4A	29026258	29026258	AX-89728073	AX-89728073	FALSE
AX-89600822	10	DEScap2012N+	GY	351149996	0.976992	0.000974258	2.636	1.61464	0.0524142	3.01133	4A	74177032	351149996	AX-89486698	AX-89600822	TRUE
AX-89510168	10	DEScap2012N+	GY	606593580	0.979461	0.00151002	1.598	1.01613	0.0487068	2.82102	4A	606593580	606593580	AX-89510168	AX-89510168	FALSE
AX-89610910	13	DEScap2012N+	GY	533963644	0.550505	0.00058067	2.283	1.34192	0.0567773	3.23607	5A	533963644	533963644	AX-89610910	AX-89610910	FALSE
AX-89437833	14	DEScap2012N+	GY	490962223	0.686869	1.02374e-07	2.881	1.11789	0.125592	6.98981	5B	465536612	506314068	AX-89380516	AX-89579911	FALSE
AX-89481431	14	DEScap2012N+	GY	27794999	0.711728	0.00123337	1.64	1.02497	0.0504203	2.90891	5B	27794999	27794999	AX-89481431	AX-89481431	FALSE
AX-89719351	14	DEScap2012N+	GY	519005513	0.52716	0.00180258	-1.035	0.668816	0.0472057	2.74411	5B	519005513	519005513	AX-89719351	AX-89719351	FALSE
AX-89453605	15	DEScap2012N+	GY	408776473	0.411392	1.89669e-06	2.581	1.11071	0.103319	5.722	5D	394102319	408776473	AX-89720611	AX-89453605	FALSE
AX-89329251	15	DEScap2012N+	GY	544460978	0.999776	0.000248184	1.463	0.808957	0.0639	3.60523	5D	544460978	544893861	AX-89329251	AX-89773432	FALSE
AX-89475454	15	DEScap2012N+	GY	344895520	0.668406	0.000899599	0.882	0.536911	0.0530876	3.04595	5D	344895520	344895520	AX-89475454	AX-89475454	FALSE
AX-89338323	16	DEScap2012N+	GY	1681399	0.949495	3.89046e-05	1.338	0.662155	0.0791946	4.41	6A	1495298	1832243	AX-89687165_OTV	AX-89773716	FALSE
AX-89766910	16	DEScap2012N+	GY	1507223	0.747475	0.000586149	-0.953	0.560676	0.0566983	3.23199	6A	1507223	1507223	AX-89766910	AX-89766910	FALSE
AX-89620367	16	DEScap2012N+	GY	460799731	0.906285	0.000187718	1.774	0.963385	0.0662262	3.72649	6A	460799731	460799731	AX-89620367	AX-89620367	FALSE
AX-89528686	16	DEScap2012N+	GY	551105083	0.872054	1.28991e-07	3.147	1.23017	0.123867	6.88944	6A	532643145	554123854	AX-89583877	AX-89417066	FALSE
AX-89760277	16	DEScap2012N+	GY	58052179	0.0808081	1.96666e-06	2.088	0.89984	0.103036	5.70627	6A	58052179	58444085	AX-89760277	AX-89451275	FALSE
AX-89537077	16	DEScap2012N+	GY	63592514	0.894949	5.94962e-05	1.937	0.980891	0.0757194	4.22551	6A	58801771	74675389	AX-89511328	AX-89746438	FALSE
AX-89551230_OTV	16	DEScap2012N+	GY	609726774	0.777778	0.00021513	1.792	0.981588	0.0650916	3.6673	6A	609489627	612331928	AX-89506703	AX-89466652	TRUE
AX-89778068	16	DEScap2012N+	GY	27015965	0.5633	0.000785133	1.427	0.85872	0.054236	3.10506	6A	27015965	27016029	AX-89778068	AX-89605768	FALSE
AX-89436047	16	DEScap2012N+	GY	114242295	0.89899	0.00172926	1.211	0.779615	0.0475578	2.76214	6A	114242295	114242295	AX-89436047	AX-89436047	FALSE
AX-89727321	16	DEScap2012N+	GY	610257295	0.726255	0.00146007	1.16	0.735614	0.0489918	2.83563	6A	610257295	610257295	AX-89727321	AX-89727321	FALSE
AX-89497869_OTV	17	DEScap2012N+	GY	717862435	0.747811	0.000285763	-1.354	0.756051	0.0627227	3.54399	6B	717862435	717862435	AX-89497869_OTV	AX-89497869_OTV	FALSE
AX-89403022	17	DEScap2012N+	GY	26792591	0.585971	0.000580083	0.965	0.567255	0.0567858	3.23651	6B	26792591	27899395	AX-89403022	AX-89400450	FALSE
AX-89754127_OTV	17	DEScap2012N+	GY	704552692	0.937037	0.000197439	1.675	0.912344	0.0658061	3.70457	6B	704552692	704552692	AX-89754127_OTV	AX-89754127_OTV	FALSE
AX-89397867	17	DEScap2012N+	GY	618325623	0.0252525	0.000385139	1.931	1.10145	0.0602251	3.41438	6B	577255660	623684301	AX-89772806	AX-89755726	FALSE
AX-89480682	17	DEScap2012N+	GY	8866444	0.383838	0.00120603	0.787	0.490666	0.05061	2.91864	6B	8866444	8866444	AX-89480682	AX-89480682	FALSE
AX-89324478	17	DEScap2012N+	GY	28223497	0.676768	0.00112978	1.037	0.642955	0.0511624	2.94701	6B	28223497	28223497	AX-89324478	AX-89324478	FALSE
AX-89454965	17	DEScap2012N+	GY	606287251	0.989226	0.00176245	1.32	0.851342	0.0473966	2.75388	6B	606287251	606287251	AX-89454965	AX-89454965	FALSE
AX-89380458	18	DEScap2012N+	GY	97926770	0.713861	0.000457839	1.934	1.11694	0.0587747	3.33929	6D	97926770	124638309	AX-89380458	AX-89354591	TRUE
AX-89523090	18	DEScap2012N+	GY	335084696	0.979798	0.000272771	2.051	1.14153	0.0631114	3.5642	6D	325772180	335084696	AX-89337772	AX-89523090	FALSE
AX-89555749	18	DEScap2012N+	GY	7193823	0.97486	0.000775902	0.892	0.536395	0.0543358	3.11019	6D	7193823	7208700	AX-89555749	AX-89431613	FALSE
AX-89461178	18	DEScap2012N+	GY	144094880	-0.323232	0.0012594	1.444	0.903972	0.0502435	2.89984	6D	144094880	144094880	AX-89461178	AX-89461178	FALSE
AX-89523123_OTV	19	DEScap2012N+	GY	709127693	0.788047	6.90879e-05	1.578	0.806235	0.0744921	4.1606	7A	708350046	717787248	AX-89666144_OTV	AX-89667184_OTV	FALSE
AX-89386646_OTV	19	DEScap2012N+	GY	720870600	0.999776	0.000485075	1.443	0.836646	0.0582895	3.31419	7A	720870600	720870600	AX-89386646_OTV	AX-89386646_OTV	FALSE
AX-89710308	19	DEScap2012N+	GY	711787192	0.197306	0.000709552	0.917	0.547765	0.0550894	3.14902	7A	711209886	711787192	AX-89419656_OTV	AX-89710308	FALSE
AX-89723953	19	DEScap2012N+	GY	4892838	0.437149	0.00111508	1.373	0.850433	0.0512732	2.9527	7A	4892838	4892838	AX-89723953	AX-89723953	FALSE
AX-89378729_OTV	19	DEScap2012N+	GY	10885643	0.989618	0.00124072	1.471	0.919503	0.05037	2.90633	7A	10885643	10885643	AX-89378729_OTV	AX-89378729_OTV	FALSE
AX-89655850	19	DEScap2012N+	GY	47689736	0.0858586	0.00129182	1.556	0.976406	0.0500284	2.8888	7A	47689736	47689736	AX-89655850	AX-89655850	FALSE
AX-89753843	19	DEScap2012N+	GY	708626330	0.70202	0.0014072	0.883	0.558358	0.0493041	2.85164	7A	708626330	708626330	AX-89753843	AX-89753843	FALSE
AX-89459551_OTV	19	DEScap2012N+	GY	715946459	0.986981	0.00153302	1.141	0.726705	0.0485787	2.81445	7A	715946459	715946459	AX-89459551_OTV	AX-89459551_OTV	FALSE
AX-89532029_OTV	20	DEScap2012N+	GY	84521163	0.659203	0.000407555	-1.144	0.655016	0.0597509	3.38981	7B	84521163	84521163	AX-89532029_OTV	AX-89532029_OTV	FALSE
AX-89624654	20	DEScap2012N+	GY	645507020	0.748653	0.000639252	1.045	0.619155	0.0559683	3.19433	7B	645507020	646064580	AX-89624654	AX-89609096	FALSE
AX-89629635	20	DEScap2012N+	GY	34206897	0.622447	0.000462694	1.879	1.0861	0.0586861	3.33471	7B	34206897	34206897	AX-89629635	AX-89629635	FALSE
AX-89310017_OTV	20	DEScap2012N+	GY	5506051	0.95275	0.00151065	1.263	0.803565	0.0487032	2.82083	7B	5504237	5506051	AX-89417844_OTV	AX-89310017_OTV	FALSE
AX-89512593	20	DEScap2012N+	GY	8916917	-0.217396	0.00145019	1.608	1.01888	0.0490492	2.83857	7B	8916917	8916917	AX-89512593	AX-89512593	FALSE
AX-89671600	20	DEScap2012N+	GY	674306390	0.626487	0.00172584	1.623	1.04499	0.0475746	2.763	7B	674306390	674306390	AX-89671600	AX-89671600	FALSE
AX-89487245	20	DEScap2012N+	GY	702466270	0.686869	0.00104561	0.892	0.549828	0.0518169	2.98063	7B	702343461	702466270	AX-89316880	AX-89487245	FALSE
AX-89661469	20	DEScap2012N+	GY	23318281	0.998653	0.00117556	1.648	1.02533	0.0508264	2.92975	7B	23318281	23318281	AX-89661469	AX-89661469	FALSE
AX-89581846	2	DEScap2012N+	GY	654053377	0.353535	0.000754796	1.322	0.793342	0.0545684	3.12217	1B	654053377	654053377	AX-89581846	AX-89581846	FALSE
AX-89512032_OTV	2	DEScap2012N+	GY	654043090	0.20202	0.00142349	-1.261	0.797966	0.0492067	2.84665	1B	654043090	654043090	AX-89512032_OTV	AX-89512032_OTV	FALSE
AX-89772139	1	DEScap2012N+	GY	583925239	0.722222	0.00157135	-1.591	1.01588	0.0483695	2.80373	1A	583925239	583925239	AX-89772139	AX-89772139	FALSE
AX-89689001	8	DEScap2012N+	GY	42127082	0.731481	0.00121182	1.326	0.827218	0.0505694	2.91656	3B	41523669	42127082	AX-89592107	AX-89689001	FALSE
AX-89656721	11	DEScap2012N+	GY	655807531	0.613524	0.0017428	1.577	1.01613	0.0474917	2.75875	4B	655807531	655807531	AX-89656721	AX-89656721	FALSE
AX-89584115	12	DEScap2012N+	GY	501668111	-0.388889	0.00105461	-1.19	0.733543	0.0517445	2.97691	4D	501668111	501668111	AX-89584115	AX-89584115	FALSE
AX-89383600	2	17LIMcas WUE IRR	GN	170563707	0.696035	0.000111568	-0.048	0.024833	0.0319343	3.95246	1B	139084965	170563707	AX-89341789	AX-89383600	FALSE
AX-89710127	2	17LIMcas WUE IRR	GN	167883930	0.0881057	8.51427e-05	-0.068	0.0348345	0.0329895	4.06985	1B	167883930	167883930	AX-89710127	AX-89710127	FALSE
AX-89428287_OTV	2	17LIMcas WUE IRR	GN	49688823	0.53304	0.000578961	0.032	0.0189027	0.0255002	3.23735	1B	49688823	49688823	AX-89428287_OTV	AX-89428287_OTV	FALSE
AX-89499431	8	17LIMcas WUE IRR	GN	578808784	0.969163	0.000119509	-0.039	0.0203231	0.0316657	3.9226	3B	578808784	578808784	AX-89499431	AX-89499431	FALSE
AX-89672716	8	17LIMcas WUE IRR	GN	187153838	0.632159	4.80151e-05	-0.082	0.0408121	0.0352237	4.31862	3B	145502989	188369594	AX-89447496	AX-89587181	FALSE
AX-89489087	8	17LIMcas WUE IRR	GN	627741582	0.539648	6.23165e-05	0.05	0.0253727	0.0342072	4.2054	3B	627716319	627741582	AX-89334826	AX-89489087	FALSE
AX-89321686	10	17LIMcas WUE IRR	GN	602115296	0.339207	4.63281e-05	-0.041	0.0205045	0.0353631	4.33416	4A	602106592	602246266	AX-89455593	AX-89719379	FALSE
AX-89423577_OTV	10	17LIMcas WUE IRR	GN	725515490	0.409692	0.000162996	-0.055	0.0291006	0.0304535	3.78782	4A	724804069	725515490	AX-89576010	AX-89423577_OTV	FALSE
AX-89557947	10	17LIMcas WUE IRR	GN	392100137	0.84141	0.000318355	0.08	0.0447705	0.0278373	3.49709	4A	274969097	466111138	AX-89391291	AX-89363148	FALSE
AX-89559689	10	17LIMcas WUE IRR	GN	602289188	0.601322	0.000528702	0.03	0.0175032	0.025855	3.27679	4A	602287992	602307224	AX-89464650	AX-89560756	FALSE
AX-89725389	10	17LIMcas WUE IRR	GN	696104731	0.374449	0.000538267	0.045	0.0262979	0.0257849	3.269	4A	696104731	696104731	AX-89725389	AX-89725389	FALSE
AX-89350544	11	17LIMcas WUE IRR	GN	31479369	0.174009	3.19195e-10	-0.077	0.0249289	0.0802851	9.49594	4B	21470947	82609197	AX-89514003	AX-89670868	FALSE
AX-89639534	11	17LIMcas WUE IRR	GN	38606795	0.762115	6.45279e-05	0.037	0.0184945	0.0340712	4.19025	4B	36536949	58927713	AX-89652829	AX-89462337	FALSE
AX-89760091	11	17LIMcas WUE IRR	GN	653911218	0.167401	0.000547943	-0.036	0.0207337	0.0257153	3.26126	4B	653911218	653911218	AX-89760091	AX-89760091	FALSE
AX-89513903	12	17LIMcas WUE IRR	GN	15602588	0.154185	3.5886e-07	-0.065	0.0259315	0.0541155	6.44507	4D	12773227	18739016	AX-89585223	AX-89753439	FALSE
AX-89541223	12	17LIMcas WUE IRR	GN	28448463	0.268722	3.38629e-07	-0.063	0.0251073	0.0543366	6.47028	4D	28448463	28448463	AX-89541223	AX-89541223	FALSE
AX-89406162	13	17LIMcas WUE IRR	GN	490366756	0.497797	0.000196646	-0.058	0.0315466	0.0297201	3.70632	5A	490366756	490366756	AX-89406162	AX-89406162	FALSE
AX-89486472	13	17LIMcas WUE IRR	GN	547593493	0.343612	0.000281632	0.043	0.0237398	0.0283163	3.55032	5A	547593493	547593493	AX-89486472	AX-89486472	FALSE
AX-89654384	13	17LIMcas WUE IRR	GN	458007346	0.4163	0.000291135	0.051	0.0285249	0.0281866	3.53591	5A	458007346	458099294	AX-89654384	AX-89760906	FALSE
AX-89583226_OTV	13	17LIMcas WUE IRR	GN	11578601	0.488987	0.000427614	-0.067	0.0383713	0.0266842	3.36895	5A	11578601	11578601	AX-89583226_OTV	AX-89583226_OTV	FALSE
AX-89440688	13	17LIMcas WUE IRR	GN	619706673	0.330396	0.000645004	0.058	0.034181	0.0250783	3.19044	5A	619706673	619706673	AX-89440688	AX-89440688	FALSE
AX-89767564	14	17LIMcas WUE IRR	GN	47124161	0.42511	0.000228292	-0.083	0.0454737	0.029137	3.64151	5B	47124161	47124161	AX-89767564	AX-89767564	FALSE
AX-89575151	14	17LIMcas WUE IRR	GN	596433924	0.973568	0.000140934	0.056	0.02985	0.0310217	3.85098	5B	596433924	596433924	AX-89575151	AX-89575151	FALSE
AX-89569725	14	17LIMcas WUE IRR	GN	699670114	0.339207	0.000603032	0.041	0.0240824	0.0253411	3.21966	5B	699670114	699670114	AX-89569725	AX-89569725	FALSE
AX-89441858	15	17LIMcas WUE IRR	GN	44057629	1	7.3603e-06	-0.092	0.0412806	0.0425099	5.1331	5D	43094144	239307949	AX-89716527	AX-89632149	FALSE
AX-89472864	15	17LIMcas WUE IRR	GN	445000970	0.903084	0.000164775	0.033	0.0175162	0.0304111	3.78311	5D	445000970	445000970	AX-89472864	AX-89472864	FALSE
AX-89768620	17	17LIMcas WUE IRR	GN	712264142	0.995595	0.000174524	0.032	0.0169599	0.0301865	3.75815	6B	712264142	712264142	AX-89768620	AX-89768620	FALSE
AX-89600343_OTV	17	17LIMcas WUE IRR	GN	30354068	0.590308	0.00034306	-0.037	0.020579	0.0275452	3.46463	6B	30354068	30354068	AX-89600343_OTV	AX-89600343_OTV	FALSE
AX-89537508	17	17LIMcas WUE IRR	GN	101215674	0.938326	0.000549345	-0.055	0.0317569	0.0257054	3.26016	6B	101215674	101215674	AX-89537508	AX-89537508	FALSE
AX-89394127	17	17LIMcas WUE IRR	GN	133329418	0.480176	0.000389194	0.076	0.0432178	0.0270521	3.40983	6B	132814508	133329418	AX-89605967	AX-89394127	FALSE
AX-89591049	18	17LIMcas WUE IRR	GN	193210246	0.488987	3.05086e-05	-0.043	0.0206102	0.0369901	4.51558	6D	193210246	263157430	AX-89591049	AX-89706862	FALSE
AX-89678203	19	17LIMcas WUE IRR	GN	26345205	0.991189	0.000169154	0.029	0.0156705	0.0303086	3.77172	7A	26345115	26345205	AX-89459048	AX-89678203	FALSE
AX-89680855	19	17LIMcas WUE IRR	GN	673133330	0.378855	0.000149566	-0.049	0.026065	0.0307894	3.82517	7A	673133330	675095294	AX-89680855	AX-89374975	FALSE
AX-89694985	19	17LIMcas WUE IRR	GN	723696809	0.0220264	0.0002724	0.069	0.0380139	0.0284466	3.56479	7A	723696809	723696809	AX-89694985	AX-89694985	FALSE
AX-89634574	20	17LIMcas WUE IRR	GN	44881367	-0.030837	9.98901e-05	-0.04	0.0205323	0.032366	4.00048	7B	44271092	44944176	AX-89449611	AX-89513639	FALSE
AX-89562778	20	17LIMcas WUE IRR	GN	496363447	0.594714	0.000155106	-0.063	0.0336669	0.0306473	3.80937	7B	496363447	496363447	AX-89562778	AX-89562778	FALSE
AX-89405417_OTV	4	17LIMcas WUE IRR	GN	67081478	-0.242291	0.000615047	-0.038	0.0220183	0.025264	3.21109	2A	67081478	67081478	AX-89405417_OTV	AX-89405417_OTV	FALSE
AX-89741538	5	17LIMcas WUE IRR	GN	23563712	0.687225	0.000460176	0.086	0.0494577	0.0263974	3.33708	2B	23563712	23563712	AX-89741538	AX-89741538	FALSE
AX-89409843	9	17LIMcas WUE IRR	GN	531298821	0.136564	0.000411959	0.049	0.0280735	0.0268299	3.38515	3D	531298821	531298821	AX-89409843	AX-89409843	FALSE
AX-89654939	9	17LIMcas WUE IRR	GN	604703884	0.603524	0.000423446	0.056	0.0320497	0.0267225	3.3732	3D	604698588	604703884	AX-89500198	AX-89654939	FALSE
AX-89666356	16	17LIMcas WUE IRR	GN	20121587	0.26652	0.000412936	-0.039	0.022423	0.0268207	3.38412	6A	20121587	20121587	AX-89666356	AX-89666356	FALSE
AX-89335293	21	17LIMcas WUE IRR	GN	43366017	0.030837	0.000622193	0.028	0.0161618	0.0252189	3.20607	7D	43366017	43366017	AX-89335293	AX-89335293	FALSE
AX-89424057	5	17INRcle WUE SEC	GYC	270020925	0.371795	1.94832e-07	3.143	1.23156	0.0801262	6.71034	2B	270020925	402694471	AX-89424057	AX-89338084	TRUE
AX-89346438	8	17INRcle WUE SEC	GYC	20719719	0.535256	4.19711e-06	1.059	0.467238	0.0637841	5.37705	3B	20719719	20719719	AX-89346438	AX-89346438	FALSE
AX-89623335	3	17INRcle WUE SEC	GYC	476570074	0.464744	1.27683e-05	1.335	0.619951	0.0577526	4.89387	1D	476570074	476570074	AX-89623335	AX-89623335	FALSE
AX-89588538	5	Louville2013N+	GPD	379950171	0.807107	1.14259e-07	-0.167	0.0650332	0.125327	6.94211	2B	314764444	379950171	AX-89690920	AX-89588538	TRUE
AX-89731359	5	Louville2013N+	GPD	318150180	0.936492	2.49269e-05	-0.179	0.0864439	0.0832024	4.60333	2B	318150180	318150180	AX-89731359	AX-89731359	FALSE
AX-89310145	5	Louville2013N+	GPD	135687349	0.976988	2.40114e-05	-0.167	0.0803799	0.083507	4.61958	2B	135687349	135687349	AX-89310145	AX-89310145	FALSE
AX-89437644	14	Louville2013N+	GPD	489388666	0.307276	1.02733e-06	-0.243	0.102209	0.108573	5.98829	5B	473878624	489388713	AX-89367034	AX-89614083	FALSE
AX-89720611	15	Louville2013N+	GPD	394102319	0.894078	1.57627e-05	-0.225	0.10625	0.0869224	4.80237	5D	394102319	394102319	AX-89720611	AX-89720611	FALSE
AX-89648411	12	Louville2013N+	GPD	110087658	0.664975	2.63013e-05	0.104	0.0504069	0.0827652	4.58002	4D	110087658	110087658	AX-89648411	AX-89648411	FALSE
AX-89442451	2	17MOMall FUS INOC	PH	502854635	0.867841	7.89718e-06	-20.056	9.06208	0.0422374	5.10253	1B	502854635	502854635	AX-89442451	AX-89442451	FALSE
AX-89397480	2	17MOMall FUS INOC	PH	555631996	0.757709	0.000131743	-19.723	10.3841	0.0312851	3.88027	1B	555631996	555631996	AX-89397480	AX-89397480	FALSE
AX-89334505	2	17MOMall FUS INOC	PH	636837732	-0.202643	0.000121345	-10.384	5.43868	0.0316062	3.91598	1B	636797983	636840492	AX-89464246	AX-89679270	FALSE
AX-89466701	2	17MOMall FUS INOC	PH	136627426	0.964758	0.000200817	-9.854	5.33229	0.0296381	3.6972	1B	136627426	136627426	AX-89466701	AX-89466701	FALSE
AX-89354000	2	17MOMall FUS INOC	PH	559967298	0.121145	0.000186316	-13.887	7.47761	0.029931	3.72975	1B	559967298	560784537	AX-89354000	AX-89417964	FALSE
AX-89420689	3	17MOMall FUS INOC	PH	455793073	0.900881	6.2952e-05	14.516	7.30771	0.0341677	4.20099	1D	455793073	455793073	AX-89420689	AX-89420689	FALSE
AX-89763994	5	17MOMall FUS INOC	PH	34284514	0.253304	1.09045e-07	19.285	7.364	0.0586379	6.96239	2B	34284514	34284514	AX-89763994	AX-89763994	FALSE
AX-89606720_OTV	5	17MOMall FUS INOC	PH	222006117	0.409692	0.000138423	33.519	17.7032	0.0310919	3.85879	2B	93691768	222006117	AX-89369709_OTV	AX-89606720_OTV	FALSE
AX-89617233	6	17MOMall FUS INOC	PH	29617880	0.0440529	8.42821e-10	21.419	7.11494	0.0767422	9.07426	2D	20648849	29617880	AX-89629101_OTV	AX-89617233	TRUE
AX-89558081	6	17MOMall FUS INOC	PH	34676186	0.0418502	5.14484e-11	20.968	6.52847	0.0868785	10.2886	2D	34676186	37138525	AX-89558081	AX-89371003	TRUE
AX-89360749	8	17MOMall FUS INOC	PH	366827659	0.982379	0.000136974	32.705	17.2616	0.031133	3.86336	3B	366827659	366827659	AX-89360749	AX-89360749	FALSE
AX-89414769	8	17MOMall FUS INOC	PH	22131686	0.674009	5.17746e-05	-11.775	5.86171	0.0349299	4.28588	3B	22131686	22131686	AX-89414769	AX-89414769	FALSE
AX-89646666	8	17MOMall FUS INOC	PH	32730610	0.156388	0.000164583	13.072	6.98168	0.0304156	3.78361	3B	32730610	32730610	AX-89646666	AX-89646666	FALSE
AX-89425901	8	17MOMall FUS INOC	PH	20800556	0.995595	0.000324698	14.526	8.12592	0.0277602	3.48852	3B	20800556	20800556	AX-89425901	AX-89425901	FALSE
AX-89425300	10	17MOMall FUS INOC	PH	618116980	0.722467	0.00012298	-11.453	6.00377	0.0315539	3.91017	4A	618058257	618116980	AX-89741951	AX-89425300	FALSE
AX-89340469	10	17MOMall FUS INOC	PH	618567171	0.746696	2.16983e-05	10.684	5.07356	0.0383157	4.66357	4A	618556277	618567814	AX-89553030	AX-89426574	FALSE
AX-89743068	11	17MOMall FUS INOC	PH	41013897	-0.0198238	1.354e-06	18.953	7.93385	0.0490369	5.86838	4B	31118040	43593683	AX-89479119	AX-89641456	FALSE
AX-89569922	11	17MOMall FUS INOC	PH	496425973	0.381057	0.000150235	15.931	8.45829	0.030772	3.82323	4B	496242972	496425973	AX-89643075	AX-89569922	FALSE
AX-89753439	12	17MOMall FUS INOC	PH	18739016	0.23348	1.3501e-08	21.147	7.5674	0.0664876	7.86964	4D	13209725	22285727	AX-89388677	AX-89605902	TRUE
AX-89541223	12	17MOMall FUS INOC	PH	28448463	0.264317	3.41181e-06	17.798	7.74318	0.0454807	5.46701	4D	28448463	28448463	AX-89541223	AX-89541223	FALSE
AX-89673714	13	17MOMall FUS INOC	PH	473420165	-0.140969	2.16275e-05	-22.056	10.4723	0.0383284	4.66499	5A	473240173	473627938	AX-89320026	AX-89627173	FALSE
AX-89683413	13	17MOMall FUS INOC	PH	547531021	0.226872	0.000210938	-9.372	5.0885	0.029446	3.67584	5A	547531021	547543016	AX-89683413	AX-89600994	FALSE
AX-89550989	13	17MOMall FUS INOC	PH	665984585	0.167401	0.000154852	-10.333	5.49688	0.0306537	3.81008	5A	665984585	665984585	AX-89550989	AX-89550989	FALSE
AX-89632778	16	17MOMall FUS INOC	PH	264737048	0.651982	1.29323e-05	16.702	7.72729	0.0403256	4.88832	6A	264737048	451666906	AX-89632778	AX-89645266	FALSE
AX-89718332	16	17MOMall FUS INOC	PH	24275988	0.865639	4.61209e-05	-23.557	11.6506	0.0353806	4.3361	6A	24275988	24275988	AX-89718332	AX-89718332	FALSE
AX-89767509	16	17MOMall FUS INOC	PH	585481325	0.220264	0.000260479	-20.478	11.2797	0.0286215	3.58423	6A	585481325	585481325	AX-89767509	AX-89767509	FALSE
AX-89702143	19	17MOMall FUS INOC	PH	9372965	0.10793	9.93393e-05	-10.82	5.59725	0.0323875	4.00288	7A	9372965	9372965	AX-89702143	AX-89702143	FALSE
AX-89606292	19	17MOMall FUS INOC	PH	696848641	0.940529	9.49888e-05	-9.772	5.04139	0.0325624	4.02233	7A	696848641	696848641	AX-89606292	AX-89606292	FALSE
AX-89619962	4	17MOMall FUS INOC	PH	178471963	0.537445	0.000193653	-33.547	18.11	0.0297801	3.71297	2A	178471963	178471963	AX-89619962	AX-89619962	FALSE
AX-89606606	7	17MOMall FUS INOC	PH	487459481	0.854626	0.000345833	-11.377	6.39364	0.0275137	3.46113	3A	487459481	487459481	AX-89606606	AX-89606606	TRUE
AX-89569966	9	17MOMall FUS INOC	PH	572830273	0.590308	0.000252451	-9.757	5.36252	0.0287438	3.59782	3D	572830273	572830273	AX-89569966	AX-89569966	FALSE
AX-89768175_OTV	14	17MOMall FUS INOC	PH	530683947	0.544053	0.000232355	-18.134	9.91032	0.029068	3.63385	5B	530683947	530683947	AX-89768175_OTV	AX-89768175_OTV	FALSE
AX-89587306	17	17MOMall FUS INOC	PH	698107316	0.339207	0.000224955	14.318	7.80753	0.0291945	3.6479	6B	698107316	698107316	AX-89587306	AX-89587306	FALSE
AX-89559011	18	17MOMall FUS INOC	PH	88879156	0.433921	0.000261257	-24.7	13.6084	0.0286098	3.58293	6D	88879156	88879156	AX-89559011	AX-89559011	FALSE
AX-89563101	21	17MOMall FUS INOC	PH	109527857	0.817181	0.000246484	19.565	10.7358	0.0288373	3.60821	7D	109527857	109527857	AX-89563101	AX-89563101	FALSE
AX-89691694	6	Allonnes2013N+	DOE	37983887	-0.21936	3.51671e-07	0.793	0.320599	0.116303	6.45386	2D	37983887	37983887	AX-89691694	AX-89691694	FALSE
AX-89750913	5	CAUrec2012N+	GYC	16827809	0.673367	2.05269e-06	-2.202	0.950452	0.102236	5.68768	2B	12075901	20684171	AX-89635047	AX-89605715	FALSE
AX-89420960	5	CAUrec2012N+	GYC	139816605	0.414461	2.96223e-06	1.961	0.859336	0.0993727	5.52838	2B	139813165	139816605	AX-89527648	AX-89420960	FALSE
AX-89690844	5	CAUrec2012N+	GYC	20703334	-0.299721	4.18675e-05	-1.258	0.624736	0.0782297	4.37812	2B	20703334	20703334	AX-89690844	AX-89690844	FALSE
AX-89701379	7	CAUrec2012N+	GYC	520441211	-0.110553	5.14739e-06	3.08	1.38177	0.0950285	5.28841	3A	520441211	520441211	AX-89701379	AX-89701379	FALSE
AX-89711621	9	CAUrec2012N+	GYC	62920341	0.299944	1.12174e-05	1.383	0.642897	0.0888435	4.95011	3D	62920341	62920341	AX-89711621	AX-89711621	FALSE
AX-89501106	9	CAUrec2012N+	GYC	337458938	0.93847	3.77749e-06	-2.753	1.21864	0.0974657	5.4228	3D	337458938	337458938	AX-89501106	AX-89501106	FALSE
AX-89548162	9	CAUrec2012N+	GYC	375692385	0.999553	6.61549e-05	2.055	1.04713	0.0744987	4.17944	3D	375692385	375692385	AX-89548162	AX-89548162	FALSE
AX-89518279	19	CAUrec2012N+	GYC	1320650	0.905193	7.1467e-07	-3.609	1.49603	0.110385	6.14589	7A	1320650	1320650	AX-89518279	AX-89518279	FALSE
AX-89362865	2	CAUrec2012N+	GYC	656679916	0.431044	3.58572e-05	1.189	0.585902	0.0794885	4.44542	1B	656674951	656849046	AX-89645523	AX-89460164	FALSE
AX-89614579	8	CAUrec2012N+	GYC	603854855	0.386935	4.92746e-05	-1.871	0.937956	0.0769037	4.30738	3B	603854855	603854855	AX-89614579	AX-89614579	FALSE
AX-89491983	8	CAUrec2012N+	GYC	556268968	0.124176	1.98963e-05	-1.54	0.735808	0.084249	4.70123	3B	556268968	556670193	AX-89491983	AX-89644312	FALSE
AX-89513231	10	CAUrec2012N+	GYC	739591197	0.999218	2.16752e-05	-2.994	1.43718	0.0835593	4.66404	4A	719961605	739591197	AX-89712524_OTV	AX-89513231	FALSE
AX-89384762	12	CAUrec2012N+	GYC	162124757	0.330151	8.21447e-05	2.837	1.46378	0.0727256	4.08542	4D	162124757	221489245	AX-89384762	AX-89530180	TRUE
AX-89310588	16	CAUrec2012N+	GYC	554106572	0.529927	3.01512e-05	2.838	1.38543	0.0808932	4.52069	6A	549642867	554106572	AX-89607991	AX-89310588	FALSE
AX-89328832	1	17DEScap NUE LN	PH	54857163	0.977974	1.5586e-05	-20.509	9.57686	0.0396012	4.80726	1A	54183983	92961499	AX-89616804_OTV	AX-89619053	FALSE
AX-89767052	1	17DEScap NUE LN	PH	536667349	0.530837	0.00041985	18.493	10.5403	0.0267558	3.37691	1A	536662438	536667349	AX-89429694	AX-89767052	FALSE
AX-89626162	2	17DEScap NUE LN	PH	532716012	0.977974	7.97228e-05	15.557	7.94123	0.0332462	4.09842	1B	532174454	532716012	AX-89413973	AX-89626162	FALSE
AX-89354000	2	17DEScap NUE LN	PH	559967298	0.11674	2.37531e-05	-13.539	6.45971	0.0379639	4.62428	1B	553008089	560784537	AX-89570694	AX-89417964	FALSE
AX-89696620	2	17DEScap NUE LN	PH	162575277	0.969163	0.000236719	16.993	9.29842	0.0289953	3.62577	1B	162575277	183478967	AX-89696620	AX-89767698	FALSE
AX-89397480	2	17DEScap NUE LN	PH	555631996	0.753304	0.000313578	-16.594	9.2603	0.0278964	3.50365	1B	555631996	555631996	AX-89397480	AX-89397480	FALSE
AX-89453133	4	17DEScap NUE LN	PH	102337465	0.889868	4.99674e-05	-10.531	5.2319	0.0350684	4.30131	2A	101889511	102337465	AX-89483763	AX-89453133	FALSE
AX-89774925	4	17DEScap NUE LN	PH	179670977	0.030837	6.7799e-05	-27.877	14.0949	0.0338783	4.16878	2A	179670977	198198430	AX-89774925	AX-89760023	FALSE
AX-89763994	5	17DEScap NUE LN	PH	34284514	0.248899	1.35043e-06	14.784	6.18781	0.0490471	5.86953	2B	34284514	34284514	AX-89763994	AX-89763994	FALSE
AX-89505660	5	17DEScap NUE LN	PH	239864969	-0.262115	0.000205003	20.817	11.281	0.0295575	3.68824	2B	239864969	455475275	AX-89505660	AX-89366492	TRUE
AX-89429864	6	17DEScap NUE LN	PH	20915185	0.301762	7.74193e-08	15.695	5.92583	0.0599322	7.11115	2D	20681984	29617880	AX-89326499	AX-89617233	TRUE
AX-89772974	6	17DEScap NUE LN	PH	32625149	0.246696	0.000130903	-11.622	6.11616	0.0313101	3.88305	2D	32625149	32733886	AX-89772974	AX-89571542	TRUE
AX-89558081	6	17DEScap NUE LN	PH	34676186	0.0374449	1.77598e-07	14.572	5.65667	0.05679	6.75056	2D	34676186	37138525	AX-89558081	AX-89371003	TRUE
AX-89623244	10	17DEScap NUE LN	PH	615437804	0.0969163	9.62046e-05	-8.624	4.45247	0.0325127	4.0168	4A	615437804	615446429	AX-89623244	AX-89380497	FALSE
AX-89775663	10	17DEScap NUE LN	PH	738069832	0.993392	0.000180963	8.583	4.61242	0.0300449	3.74241	4A	738069832	738069832	AX-89775663	AX-89775663	FALSE
AX-89550900	11	17DEScap NUE LN	PH	34035950	0.546256	9.45161e-07	15.944	6.58013	0.0504154	6.02449	4B	29268343	42135592	AX-89706921	AX-89601596	FALSE
AX-89652829	11	17DEScap NUE LN	PH	36536949	0.218062	5.16041e-06	-10.504	4.65427	0.0438833	5.28732	4B	35633877	38782753	AX-89617833	AX-89775059	FALSE
AX-89450445	11	17DEScap NUE LN	PH	658004592	0.0748899	0.000413736	8.886	5.05936	0.0268131	3.38328	4B	658004592	658004592	AX-89450445	AX-89450445	FALSE
AX-89628993	11	17DEScap NUE LN	PH	519043818	0.548458	0.000308001	10.294	5.73686	0.0279665	3.51145	4B	519043818	519043818	AX-89628993	AX-89628993	FALSE
AX-89753439	12	17DEScap NUE LN	PH	18739016	0.229075	5.78291e-07	16.194	6.55865	0.052295	6.23785	4D	13209725	19684821	AX-89388677	AX-89689960	FALSE
AX-89541223	12	17DEScap NUE LN	PH	28448463	0.264317	1.40598e-05	14.161	6.57877	0.0400012	4.85202	4D	28448463	28448463	AX-89541223	AX-89541223	FALSE
AX-89675380	16	17DEScap NUE LN	PH	581483757	0.328194	8.99985e-05	-22.121	11.3749	0.032773	4.04576	6A	580215284	581483757	AX-89702303	AX-89675380	FALSE
AX-89334757	16	17DEScap NUE LN	PH	563252289	0.110132	0.000109144	-23.436	12.1943	0.03202	3.962	6A	563252289	563252289	AX-89334757	AX-89334757	FALSE
AX-89449619	16	17DEScap NUE LN	PH	91978607	0.819383	0.000179653	12.676	6.80895	0.0300733	3.74557	6A	91978607	454470402	AX-89449619	AX-89504524	FALSE
AX-89364908	16	17DEScap NUE LN	PH	102783247	0.484581	0.0004216	15.906	9.06888	0.0267395	3.3751	6A	102783247	102783247	AX-89364908	AX-89364908	FALSE
AX-89682872	16	17DEScap NUE LN	PH	612295843	0.640969	0.000335611	-10.836	6.0763	0.027631	3.47416	6A	612295843	612295843	AX-89682872	AX-89682872	FALSE
AX-89330378	16	17DEScap NUE LN	PH	614304799	0.202643	0.000446315	-10.057	5.75862	0.0265169	3.35036	6A	614304799	614304799	AX-89330378	AX-89330378	FALSE
AX-89687500	17	17DEScap NUE LN	PH	35210004	0.740088	3.4339e-05	10.603	5.15932	0.0365297	4.46421	6B	35210004	35210004	AX-89687500	AX-89687500	FALSE
AX-89456293	17	17DEScap NUE LN	PH	26548000	-0.0947137	0.000402291	7.794	4.42833	0.0269227	3.39546	6B	26548000	26548000	AX-89456293	AX-89456293	FALSE
AX-89702143	19	17DEScap NUE LN	PH	9372965	0.10793	7.61309e-05	-9.504	4.83829	0.0334261	4.11844	7A	9372965	9373848	AX-89702143	AX-89387292	FALSE
AX-89583908	19	17DEScap NUE LN	PH	22715341	0.00881057	0.000382404	-9.756	5.52283	0.0271209	3.41748	7A	22715341	22715341	AX-89583908	AX-89583908	FALSE
AX-89606292	19	17DEScap NUE LN	PH	696848641	0.940529	0.000376462	-7.769	4.39272	0.0271821	3.42428	7A	696848641	696848641	AX-89606292	AX-89606292	FALSE
AX-89491483_OTV	19	17DEScap NUE LN	PH	55596589	0.625551	0.00026563	18.549	10.2313	0.028545	3.57572	7A	55596589	55596589	AX-89491483_OTV	AX-89491483_OTV	FALSE
AX-89440616	20	17DEScap NUE LN	PH	179250452	0.352423	0.000138665	-16.205	8.5595	0.0310851	3.85803	7B	179250452	179250452	AX-89440616	AX-89440616	FALSE
AX-89573206_OTV	20	17DEScap NUE LN	PH	592542825	0.447137	0.00022558	-21.215	11.5711	0.0291837	3.6467	7B	592542825	592542825	AX-89573206_OTV	AX-89573206_OTV	FALSE
AX-89389876	8	17DEScap NUE LN	PH	401514335	0.464758	0.000203965	25.635	13.8869	0.0295773	3.69044	3B	222813815	401514335	AX-89369260	AX-89389876	FALSE
AX-89642086	8	17DEScap NUE LN	PH	691275533	0.647577	0.000177338	-9.885	5.30505	0.030124	3.7512	3B	691275533	691275533	AX-89642086	AX-89642086	FALSE
AX-89500705	8	17DEScap NUE LN	PH	3408788	0.198238	0.000327759	-7.506	4.20192	0.0277235	3.48445	3B	3408788	3408788	AX-89500705	AX-89500705	FALSE
AX-89706761	8	17DEScap NUE LN	PH	818785220	0.748899	0.000356305	-10.655	6.00055	0.0273971	3.44818	3B	818785220	818785220	AX-89706761	AX-89706761	FALSE
AX-89698603	18	17DEScap NUE LN	PH	467656729	0.720264	0.000226291	-19.835	10.8205	0.0291714	3.64533	6D	467287147	468102803	AX-89648086	AX-89508740	FALSE
AX-89404338	18	17DEScap NUE LN	PH	400494356	0.0704846	0.000222528	9.547	5.20196	0.0292369	3.65261	6D	394870006	400494356	AX-89616894	AX-89404338	FALSE
AX-89337092	18	17DEScap NUE LN	PH	468171010	0.837004	0.000303162	-12.3	6.84766	0.0280284	3.51832	6D	468171010	468171010	AX-89337092	AX-89337092	FALSE
AX-89420689	3	17DEScap NUE LN	PH	455793073	0.900881	0.000260983	11.776	6.48755	0.028614	3.58339	1D	455793073	455793073	AX-89420689	AX-89420689	FALSE
AX-89595144	14	17DEScap NUE LN	PH	166655747	0.951542	0.000382514	-23.074	13.062	0.0271197	3.41735	5B	166655747	166655747	AX-89595144	AX-89595144	FALSE
AX-89318508	14	17DEScap NUE LN	PH	577131560	0.323789	0.00034548	-9.113	5.1208	0.0275177	3.46158	5B	577131560	577131560	AX-89318508	AX-89318508	FALSE
AX-89676188	14	17DEScap NUE LN	PH	604061718	0.889868	0.000322144	10.92	6.10549	0.0277911	3.49195	5B	604061718	605829422	AX-89676188	AX-89633083	FALSE
AX-89691694	6	Saultain2013N+	DOE	37983887	-0.22541	8.84781e-07	0.808	0.33782	0.111756	6.05316	2D	37138525	43531551	AX-89371003	AX-89618344	FALSE
AX-89537557	13	Saultain2013N+	DOE	17565826	0.222798	6.25373e-06	0.635	0.287527	0.096126	5.20386	5A	17565826	17565826	AX-89537557	AX-89537557	FALSE
AX-89340129	14	Saultain2013N+	DOE	617279066	0.585492	1.20073e-05	0.604	0.28164	0.090806	4.92055	5B	617279066	617279066	AX-89340129	AX-89340129	FALSE
AX-89371003	6	R2Ncha2014sec	DOE	37138525	0.502778	5.51633e-07	1.118	0.459042	0.111864	6.25835	2D	37138525	37138525	AX-89371003	AX-89371003	FALSE
AX-89691694	6	R2Ncha2014sec	DOE	37983887	-0.217167	4.30799e-08	1.482	0.55955	0.13085	7.36573	2D	37983887	43531551	AX-89691694	AX-89618344	FALSE
AX-89487867	6	R2Ncha2014sec	DOE	34231622	0.140278	7.72792e-08	-1.195	0.45946	0.126568	7.11194	2D	34231622	35683718	AX-89487867	AX-89420685	TRUE
AX-89542189	1	ARVcha2012N+	GY	118767401	0.653061	5.0815e-06	2.325	1.04292	0.0964504	5.29401	1A	105886098	258860576	AX-89597424	AX-89776143	FALSE
AX-89775782_OTV	2	ARVcha2012N+	GY	26968058	-0.204762	1.17836e-05	1.262	0.588157	0.0896876	4.92872	1B	26968058	44364441	AX-89775782_OTV	AX-89610964_OTV	FALSE
AX-89761357	2	ARVcha2012N+	GY	575868548	0.883107	2.41857e-05	1.193	0.575855	0.08384	4.61644	1B	573575224	577824677	AX-89747938	AX-89669448	FALSE
AX-89520284	2	ARVcha2012N+	GY	575869821	0.489796	0.000216055	1.431	0.784126	0.0656797	3.66544	1B	575869821	575869821	AX-89520284	AX-89520284	FALSE
AX-89532311	7	ARVcha2012N+	GY	515916185	-0.438209	7.67313e-05	2.563	1.31766	0.0743282	4.11503	3A	515916185	515916185	AX-89532311	AX-89532311	FALSE
AX-89649997	9	ARVcha2012N+	GY	553238764	0.947959	5.53745e-05	2.343	1.18242	0.0770304	4.25669	3D	553238764	553238764	AX-89649997	AX-89649997	FALSE
AX-89405282_OTV	13	ARVcha2012N+	GY	472278246	0.27551	4.58831e-05	1.862	0.929982	0.0785827	4.33835	5A	472278246	472278246	AX-89405282_OTV	AX-89405282_OTV	FALSE
AX-89746127_OTV	17	ARVcha2012N+	GY	159691382	0.561224	4.07423e-05	1.463	0.725688	0.0795618	4.38995	6B	159691382	159691382	AX-89746127_OTV	AX-89746127_OTV	FALSE
AX-89697320	21	ARVcha2012N+	GY	495705923	0.921882	7.84556e-05	1.329	0.683791	0.0741437	4.10538	7D	495705923	495705923	AX-89697320	AX-89697320	FALSE
AX-89727801_OTV	20	ARVcha2012N+	GY	639502047	-0.420125	8.26603e-05	1.784	0.921194	0.07371	4.0827	7B	639502047	639502047	AX-89727801_OTV	AX-89727801_OTV	FALSE
AX-89565789	20	ARVcha2012N+	GY	65747599	0.987755	0.000156701	1.604	0.861277	0.0683744	3.80493	7B	65747599	65747599	AX-89565789	AX-89565789	FALSE
AX-89330968	16	ARVcha2012N+	GY	52406718	0.969388	0.000193371	0.884	0.481109	0.0666114	3.71361	6A	52406718	52406718	AX-89330968	AX-89330968	FALSE
AX-89324350	16	ARVcha2012N+	GY	63101833	0.561224	0.000199922	1.093	0.596115	0.0663317	3.69914	6A	63101833	63101833	AX-89324350	AX-89324350	FALSE
AX-89624068	19	ARVcha2012N+	GY	8530727	0.663265	0.000175052	1.805	0.975744	0.0674464	3.75683	7A	8530727	8530727	AX-89624068	AX-89624068	FALSE
AX-89542917	2	17BGAstp SEP INOC	GNC	16429729	0.845475	6.71076e-05	0.031	0.0156559	0.0339909	4.17323	1B	16167554	16429729	AX-89726932	AX-89542917	FALSE
AX-89493024	2	17BGAstp SEP INOC	GNC	38297049	0.99117	3.91658e-05	0.03	0.0148309	0.0360943	4.40709	1B	37034259	38592313	AX-89665456	AX-89389522	FALSE
AX-89485501	5	17BGAstp SEP INOC	GNC	556675498	0.907285	5.81282e-05	-0.029	0.0143063	0.0345523	4.23561	2B	556675498	556675498	AX-89485501	AX-89485501	FALSE
AX-89437840	5	17BGAstp SEP INOC	GNC	119043868	0.889625	0.00031731	0.06	0.0334698	0.0279101	3.49852	2B	119043868	119043868	AX-89437840	AX-89437840	FALSE
AX-89401217	5	17BGAstp SEP INOC	GNC	565220227	0.761589	0.000346268	0.032	0.0177693	0.0275681	3.46059	2B	565220227	565220227	AX-89401217	AX-89401217	FALSE
AX-89689905	8	17BGAstp SEP INOC	GNC	781363726	0.89404	3.83633e-05	0.024	0.0118992	0.0361751	4.41608	3B	781121474	781365428	AX-89623881	AX-89576618	FALSE
AX-89704353_OTV	8	17BGAstp SEP INOC	GNC	378126764	0.845475	0.000393391	0.025	0.0141193	0.0270684	3.40518	3B	378126764	378126764	AX-89704353_OTV	AX-89704353_OTV	FALSE
AX-89499431	8	17BGAstp SEP INOC	GNC	578808784	0.969095	0.000348222	-0.024	0.0134749	0.027546	3.45814	3B	578808784	578808784	AX-89499431	AX-89499431	FALSE
AX-89414034	8	17BGAstp SEP INOC	GNC	822830129	0.273731	0.000212238	-0.026	0.0138601	0.0294852	3.67318	3B	822830129	822830129	AX-89414034	AX-89414034	FALSE
AX-89634213	8	17BGAstp SEP INOC	GNC	757469682	0.613687	0.000195039	-0.031	0.0166205	0.0298161	3.70988	3B	757469682	757469682	AX-89634213	AX-89634213	FALSE
AX-89465857	9	17BGAstp SEP INOC	GNC	31027769	0.97351	7.73202e-05	-0.022	0.0112012	0.033437	4.11171	3D	31027769	31027769	AX-89465857	AX-89465857	FALSE
AX-89674014	9	17BGAstp SEP INOC	GNC	488935326	0.655629	0.00012489	-0.023	0.0122942	0.0315613	3.90347	3D	488935326	488936176	AX-89674014	AX-89714679	FALSE
AX-89716925	9	17BGAstp SEP INOC	GNC	24244174	0.218543	0.000172517	0.044	0.0237117	0.0302966	3.76317	3D	24244174	24244174	AX-89716925	AX-89716925	FALSE
AX-89438414	10	17BGAstp SEP INOC	GNC	681703995	0.96468	8.3821e-05	0.035	0.0180573	0.0331213	4.07665	4A	681096540	684273914	AX-89719605	AX-89604074	FALSE
AX-89412285	10	17BGAstp SEP INOC	GNC	636656762	0.121413	0.000313612	0.023	0.0130914	0.027956	3.50361	4A	636656762	636656762	AX-89412285	AX-89412285	FALSE
AX-89413074	10	17BGAstp SEP INOC	GNC	102627055	0.311258	0.000261409	-0.027	0.0147614	0.0286691	3.58268	4A	102627055	102627055	AX-89413074	AX-89413074	FALSE
AX-89621604_OTV	10	17BGAstp SEP INOC	GNC	731473930	0.280353	0.000263689	0.023	0.0128631	0.0286351	3.57891	4A	731473930	731473930	AX-89621604_OTV	AX-89621604_OTV	FALSE
AX-89575151	14	17BGAstp SEP INOC	GNC	596433924	0.977925	1.64141e-05	0.043	0.0200099	0.0394839	4.78478	5B	596433924	596433924	AX-89575151	AX-89575151	FALSE
AX-89521964	14	17BGAstp SEP INOC	GNC	654360649	0.770419	0.000149507	-0.091	0.0482742	0.030857	3.82534	5B	654360649	654360649	AX-89521964	AX-89521964	FALSE
AX-89722507	15	17BGAstp SEP INOC	GNC	43551488	0.143488	4.96214e-07	-0.064	0.0256109	0.0529904	6.30433	5D	43094144	48283676	AX-89716527	AX-89621089	FALSE
AX-89365192	15	17BGAstp SEP INOC	GNC	437084308	0.986755	5.16024e-05	-0.027	0.0132052	0.0350175	4.28733	5D	437084308	437084308	AX-89365192	AX-89365192	FALSE
AX-89498585	15	17BGAstp SEP INOC	GNC	439320310	0.99117	0.000131675	-0.037	0.0194202	0.0313542	3.8805	5D	439320310	439320310	AX-89498585	AX-89498585	FALSE
AX-89479669	15	17BGAstp SEP INOC	GNC	549018586	0.649007	0.00028431	-0.024	0.0131517	0.0283402	3.54621	5D	549018586	549018586	AX-89479669	AX-89479669	FALSE
AX-89613340	16	17BGAstp SEP INOC	GNC	74668242	0.743929	7.67766e-05	-0.042	0.0213409	0.0334646	4.11477	6A	74668242	93800003	AX-89613340	AX-89546276	FALSE
AX-89343071_OTV	16	17BGAstp SEP INOC	GNC	599191772	0.615894	1.14353e-06	-0.056	0.0232456	0.0497896	5.94175	6A	599191772	599235863	AX-89343071_OTV	AX-89347168_OTV	FALSE
AX-89351230	16	17BGAstp SEP INOC	GNC	606041773	0.794702	5.04706e-05	0.061	0.0304893	0.0351041	4.29696	6A	606041773	606041773	AX-89351230	AX-89351230	FALSE
AX-89770878	17	17BGAstp SEP INOC	GNC	660714675	0.569536	5.63455e-05	-0.067	0.0334562	0.034674	4.24914	6B	659324145	663857645	AX-89697460	AX-89461175	TRUE
AX-89359711_OTV	17	17BGAstp SEP INOC	GNC	452594126	0.147903	0.000418414	-0.041	0.0234223	0.0268269	3.37839	6B	452594126	452594126	AX-89359711_OTV	AX-89359711_OTV	FALSE
AX-89591583	17	17BGAstp SEP INOC	GNC	688105743	0.558499	0.000277772	-0.062	0.0342636	0.0284313	3.55631	6B	688105743	688105743	AX-89591583	AX-89591583	FALSE
AX-89668053	19	17BGAstp SEP INOC	GNC	674277528	0.918322	1.2296e-05	0.027	0.0125494	0.0406074	4.91024	7A	671926369	675058792	AX-89488417	AX-89654238	FALSE
AX-89406495_OTV	19	17BGAstp SEP INOC	GNC	676395162	0.898455	0.000244809	0.044	0.0238705	0.0289261	3.61117	7A	676395162	676395162	AX-89406495_OTV	AX-89406495_OTV	FALSE
AX-89694369	1	17BGAstp SEP INOC	GNC	520819887	0.200883	0.000150059	-0.038	0.0199913	0.0308426	3.82374	1A	520819887	520819887	AX-89694369	AX-89694369	FALSE
AX-89375214	1	17BGAstp SEP INOC	GNC	586292570	0.717439	0.000289396	0.032	0.0178227	0.0282707	3.53851	1A	586292570	586292570	AX-89375214	AX-89375214	FALSE
AX-89430714	1	17BGAstp SEP INOC	GNC	157349080	0.863135	0.000237328	0.027	0.0149627	0.0290476	3.62465	1A	157349080	157349080	AX-89430714	AX-89430714	FALSE
AX-89350544	11	17BGAstp SEP INOC	GNC	31479369	0.163355	0.000112816	-0.031	0.016384	0.0319592	3.94763	4B	29268343	34282260	AX-89706921	AX-89639846	FALSE
AX-89315140_OTV	11	17BGAstp SEP INOC	GNC	12758789	0.368653	0.00031626	-0.033	0.0184496	0.0279231	3.49996	4B	12758789	13060944	AX-89315140_OTV	AX-89438962_OTV	FALSE
AX-89436617_OTV	7	17BGAstp SEP INOC	GNC	727640360	0.93819	0.000295455	-0.052	0.0291447	0.0281896	3.52951	3A	727640360	727640360	AX-89436617_OTV	AX-89436617_OTV	FALSE
AX-89528070	13	17BGAstp SEP INOC	GNC	37939646	0.211921	0.000222493	0.027	0.0146905	0.0293004	3.65268	5A	37939646	37939646	AX-89528070	AX-89528070	FALSE
AX-89435627	13	17BGAstp SEP INOC	GNC	597423035	0.130243	0.00024998	0.033	0.018149	0.0288442	3.60209	5A	597423035	597686539	AX-89435627	AX-89553317	FALSE
AX-89516577	18	17BGAstp SEP INOC	GNC	13010911	0.549669	0.000177727	-0.065	0.0347646	0.0301801	3.75025	6D	13010911	13010911	AX-89516577	AX-89516577	FALSE
AX-89645291	20	17BGAstp SEP INOC	GNC	614299106	0.139073	0.00029743	-0.026	0.0145892	0.0281635	3.52662	7B	614299106	614299106	AX-89645291	AX-89645291	FALSE
AX-89472456_OTV	20	17BGAstp SEP INOC	GNC	38504515	0.386313	0.000411921	-0.029	0.0164744	0.0268881	3.38519	7B	38504515	38504515	AX-89472456_OTV	AX-89472456_OTV	FALSE
AX-89762920	5	17LIMcas WUE SEC	GYC	118980515	0.240964	1.7213e-06	-3.764	1.60543	0.0845111	5.76414	2B	88932840	141834545	AX-89392937	AX-89774222	FALSE
AX-89743068	11	17LIMcas WUE SEC	GYC	41013897	0.0562249	6.76987e-07	-3.369	1.38634	0.090524	6.16942	4B	29268343	43593683	AX-89706921	AX-89641456	FALSE
AX-89311306	6	17LIMcas WUE SEC	GYC	56250704	0.751004	3.55952e-05	-3.376	1.65628	0.0645456	4.44861	2D	56250704	56250704	AX-89311306	AX-89311306	FALSE
AX-89677232	6	17LIMcas WUE SEC	GYC	537428927	0.064257	5.04065e-05	-2.127	1.06373	0.0622117	4.29751	2D	537428927	537428927	AX-89677232	AX-89677232	FALSE
AX-89535246	10	17LIMcas WUE SEC	GYC	641429576	0.666667	0.000102545	2.013	1.04915	0.0574242	3.98909	4A	641429576	641429576	AX-89535246	AX-89535246	FALSE
AX-89541223	12	17LIMcas WUE SEC	GYC	28448463	0.257028	2.73509e-05	-2.777	1.34392	0.0663078	4.56303	4D	28448463	28448463	AX-89541223	AX-89541223	FALSE
AX-89607084	15	17LIMcas WUE SEC	GYC	44458190	0.373494	0.000107998	-1.81	0.946276	0.0570738	3.96659	5D	44458190	44458190	AX-89607084	AX-89607084	FALSE
AX-89362462	17	17LIMcas WUE SEC	GYC	10681239	-0.0682731	7.15229e-05	1.974	1.00701	0.0598567	4.14555	6B	10681239	10681239	AX-89362462	AX-89362462	FALSE
AX-89750041	20	17LIMcas WUE SEC	GYC	134240972	0.923695	3.30228e-05	-2.97	1.4513	0.0650478	4.48119	7B	107940669	134240972	AX-89505314	AX-89750041	FALSE
AX-89477370	1	Louville2013N+	GPC	3426142	0.894755	5.88574e-05	-0.2	0.101127	0.0761652	4.2302	1A	3426142	3469204	AX-89477370	AX-89595329	FALSE
AX-89736240	1	Louville2013N+	GPC	481672810	-0.0964467	6.71526e-05	-0.235	0.119716	0.0750782	4.17294	1A	481672810	481672810	AX-89736240	AX-89736240	FALSE
AX-89597668_OTV	1	Louville2013N+	GPC	6514561	0.619571	0.00019805	-0.207	0.113026	0.066094	3.70323	1A	6514561	6514561	AX-89597668_OTV	AX-89597668_OTV	FALSE
AX-89588538	5	Louville2013N+	GPC	379950171	0.807107	8.40182e-06	-0.194	0.0890373	0.0919899	5.07563	2B	314764444	379950171	AX-89690920	AX-89588538	TRUE
AX-89310145	5	Louville2013N+	GPC	135687349	0.976988	1.56235e-07	-0.281	0.110399	0.122977	6.80622	2B	127146602	136640039	AX-89402939	AX-89748768	FALSE
AX-89506373	5	Louville2013N+	GPC	383275346	0.736041	7.15943e-05	-0.274	0.140264	0.0745495	4.14512	2B	383275346	383275346	AX-89506373	AX-89506373	FALSE
AX-89653138	5	Louville2013N+	GPC	695172739	0.654822	0.000121713	-0.146	0.0773325	0.0701527	3.91466	2B	694060382	695581929	AX-89319954	AX-89396493	FALSE
AX-89545282	10	Louville2013N+	GPC	618923220	0.857868	2.17363e-05	-0.275	0.131804	0.0843167	4.66282	4A	618923220	621168615	AX-89545282	AX-89633551	FALSE
AX-89537376	10	Louville2013N+	GPC	723851660	0.825606	2.03692e-05	-0.276	0.132209	0.0848444	4.69103	4A	722864850	723851660	AX-89321887	AX-89537376	FALSE
AX-89405282_OTV	13	Louville2013N+	GPC	472278246	0.279188	5.36253e-05	-0.236	0.118893	0.0769317	4.27063	5A	472278246	472278246	AX-89405282_OTV	AX-89405282_OTV	FALSE
AX-89432906	14	Louville2013N+	GPC	489283836	0.998872	2.25269e-05	-0.336	0.161428	0.0840262	4.6473	5B	473883036	489388713	AX-89349208	AX-89614083	FALSE
AX-89736935_OTV	16	Louville2013N+	GPC	11273975	0.020079	7.88708e-06	-0.357	0.163288	0.0924966	5.10308	6A	11270062	11273975	AX-89341697	AX-89736935_OTV	FALSE
AX-89705359	17	Louville2013N+	GPC	652640119	0.95736	5.63862e-06	-0.265	0.119492	0.0951778	5.24883	6B	646745225	653208885	AX-89741218	AX-89363198	FALSE
AX-89462937	17	Louville2013N+	GPC	603902046	0.831077	1.85814e-05	-0.304	0.144879	0.0855898	4.73092	6B	603356450	619399419	AX-89629409	AX-89770964	FALSE
AX-89463695	17	Louville2013N+	GPC	486164958	0.909193	0.000103447	-0.229	0.119849	0.0715031	3.98528	6B	479784024	518419440	AX-89741612	AX-89637750	TRUE
AX-89417639	19	Louville2013N+	GPC	30135314	0.974619	4.35269e-05	-0.169	0.0840539	0.0786459	4.36124	7A	30135314	30135314	AX-89417639	AX-89417639	FALSE
AX-89714959	19	Louville2013N+	GPC	670946564	0.947434	0.00014261	-0.17	0.0907774	0.0688343	3.84585	7A	670946564	670946564	AX-89714959	AX-89714959	FALSE
AX-89404436	20	Louville2013N+	GPC	5515355	0.987479	5.2761e-05	-0.173	0.0871831	0.0770653	4.27769	7B	4897032	5873293	AX-89668000	AX-89521817	FALSE
AX-89526501	20	Louville2013N+	GPC	8940128	0.687197	5.82596e-05	-0.356	0.180098	0.0762493	4.23463	7B	8940128	9012318	AX-89526501	AX-89450675	FALSE
AX-89499678	20	Louville2013N+	GPC	137453269	0.56943	2.73969e-05	-0.196	0.095206	0.0824325	4.5623	7B	134555358	137453269	AX-89402156	AX-89499678	FALSE
AX-89716669_OTV	20	Louville2013N+	GPC	41361312	0.980711	0.000228547	-0.235	0.129326	0.0648957	3.64102	7B	33807553	63173920	AX-89373466	AX-89533099_OTV	FALSE
AX-89694590	21	Louville2013N+	GPC	415430738	0.953694	4.80366e-05	-0.193	0.0968368	0.0778365	4.31843	7D	415430738	415430738	AX-89694590	AX-89694590	FALSE
AX-89432578	21	Louville2013N+	GPC	484736368	0.878173	1.24277e-05	-0.239	0.111624	0.0888424	4.90561	7D	484736368	495099598	AX-89432578	AX-89649493	FALSE
AX-89399855	21	Louville2013N+	GPC	592674620	0.0812183	8.63087e-06	-0.283	0.129922	0.0917743	5.06395	7D	592674620	592674620	AX-89399855	AX-89399855	FALSE
AX-89683983	8	Louville2013N+	GPC	22700481	0.431472	7.26783e-05	0.133	0.0680889	0.0744254	4.1386	3B	22700481	23194446	AX-89683983	AX-89412401	FALSE
AX-89626023	8	Louville2013N+	GPC	202785770	0.815736	0.000108604	-0.233	0.12215	0.0710993	3.96415	3B	202785770	202785770	AX-89626023	AX-89626023	FALSE
AX-89494015	2	Louville2013N+	GPC	662025292	0.319966	0.00013828	-0.217	0.115458	0.0690911	3.85924	1B	662025292	662025292	AX-89494015	AX-89494015	FALSE
AX-89682088	4	Louville2013N+	GPC	715333117	0.976593	0.000221014	-0.139	0.0760945	0.0651763	3.65558	2A	715333117	715333117	AX-89682088	AX-89682088	FALSE
AX-89771525	6	Louville2013N+	GPC	577149618	0.147208	0.00025801	-0.137	0.0758768	0.0638798	3.58836	2D	577149618	577149618	AX-89771525	AX-89771525	FALSE
AX-89621808	7	Louville2013N+	GPC	724073883	0.451777	0.000116478	0.125	0.0656796	0.070518	3.93375	3A	724057883	724073883	AX-89422455	AX-89621808	FALSE
AX-89346810	9	Louville2013N+	GPC	397539439	0.673773	0.000172545	-0.121	0.0652287	0.0672456	3.7631	3D	397539439	397539439	AX-89346810	AX-89346810	FALSE
AX-89327345	12	Louville2013N+	GPC	310921131	0.969543	0.000129422	-0.216	0.11479	0.069642	3.88799	4D	310921131	310921131	AX-89327345	AX-89327345	FALSE
AX-89721792	12	Louville2013N+	GPC	439224338	0.898477	0.000185458	-0.182	0.0988734	0.066643	3.73176	4D	439224338	439224338	AX-89721792	AX-89721792	FALSE
AX-89397480	2	17SYNmoi NUE LN	PH	555631996	0.752212	5.62741e-06	-28.516	12.6853	0.0437332	5.24969	1B	555631996	555631996	AX-89397480	AX-89397480	FALSE
AX-89753439	12	17SYNmoi NUE LN	PH	18739016	0.230088	4.92704e-07	22.31	8.98242	0.0531289	6.30741	4D	13209725	19208287	AX-89388677	AX-89405319	FALSE
AX-89446111	20	17SYNmoi NUE LN	PH	714614063	-0.139381	1.76591e-06	-13.506	5.71535	0.0482193	5.75303	7B	714614038	714614063	AX-89448118	AX-89446111	FALSE
AX-89558081	6	17SYNmoi NUE LN	PH	34676186	0.0353982	1.2231e-05	16.809	7.75575	0.0407145	4.91254	2D	29617880	34676186	AX-89617233	AX-89558081	TRUE
AX-89442104	17	17SYNmoi NUE LN	PH	4513322	0.60177	2.23107e-05	13.809	6.56735	0.0383705	4.65149	6B	4513322	4513322	AX-89442104	AX-89442104	FALSE
AX-89512561	1	ARVgre2014irr	DOE	27402008	0.814379	3.0984e-05	1.647	0.806256	0.0854302	4.50886	1A	27402008	28609477	AX-89512561	AX-89661994	FALSE
AX-89734874	1	ARVgre2014irr	DOE	32893039	0.966488	1.47028e-05	1.633	0.769994	0.0917528	4.8326	1A	32893039	32893039	AX-89734874	AX-89734874	FALSE
AX-89493491_OTV	1	ARVgre2014irr	DOE	42628380	0.572193	1.75582e-05	1.722	0.818959	0.0902538	4.75552	1A	42628380	42628380	AX-89493491_OTV	AX-89493491_OTV	FALSE
AX-89441303	2	ARVgre2014irr	DOE	686855899	0.857516	5.13373e-07	1.366	0.560568	0.119303	6.28957	1B	686746833	688770082	AX-89548713	AX-89760388	FALSE
AX-89577752	2	ARVgre2014irr	DOE	47635450	0.898396	8.73466e-05	0.798	0.413478	0.0765252	4.05875	1B	47634441	47635450	AX-89534839	AX-89577752	FALSE
AX-89424627	2	ARVgre2014irr	DOE	673871768	0.676292	9.59056e-05	-0.81	0.422042	0.0757157	4.01816	1B	673871768	673871768	AX-89424627	AX-89424627	FALSE
AX-89663466	2	ARVgre2014irr	DOE	687089314	0.929531	0.000107661	1.187	0.622915	0.0747131	3.96794	1B	687089314	687089314	AX-89663466	AX-89663466	FALSE
AX-89741266	5	ARVgre2014irr	DOE	53242647	0.906655	4.04223e-05	1.337	0.663803	0.0831579	4.39338	2B	53242647	53242647	AX-89741266	AX-89741266	FALSE
AX-89371003	6	ARVgre2014irr	DOE	37138525	0.521687	1.54406e-05	0.943	0.445855	0.0913396	4.81133	2D	37138525	37138525	AX-89371003	AX-89371003	FALSE
AX-89691694	6	ARVgre2014irr	DOE	37983887	-0.237611	1.63574e-05	1.12	0.530557	0.0908526	4.78629	2D	37983887	43531551	AX-89691694	AX-89618344	FALSE
AX-89420685	6	ARVgre2014irr	DOE	35683718	0.345098	0.000132306	-0.818	0.434928	0.0729218	3.87842	2D	35683718	35683718	AX-89420685	AX-89420685	FALSE
AX-89420073	6	ARVgre2014irr	DOE	38128590	0.900059	0.000142158	-0.772	0.412159	0.0722966	3.84723	2D	38128590	38128590	AX-89420073	AX-89420073	FALSE
AX-89655357	8	ARVgre2014irr	DOE	6241159	0.42246	6.13656e-06	1.591	0.720353	0.0990727	5.21208	3B	6241159	6241159	AX-89655357	AX-89655357	FALSE
AX-89351315	8	ARVgre2014irr	DOE	596306819	0.625668	8.41024e-05	0.897	0.463961	0.0768527	4.07519	3B	595696212	596306819	AX-89457219	AX-89351315	FALSE
AX-89385754	10	ARVgre2014irr	DOE	717050614	0.166191	3.31364e-06	1.649	0.727311	0.104175	5.47969	4A	717050614	717050614	AX-89385754	AX-89385754	FALSE
AX-89537557	13	ARVgre2014irr	DOE	17565826	0.187166	2.21449e-05	0.949	0.456426	0.0882876	4.65473	5A	17565826	17565826	AX-89537557	AX-89537557	FALSE
AX-89736304	20	ARVgre2014irr	DOE	144660750	0.846702	2.76186e-05	1.191	0.579261	0.08641	4.5588	7B	144104848	144660750	AX-89751533	AX-89736304	FALSE
AX-89708458	20	ARVgre2014irr	DOE	699917654	0.518717	7.2038e-06	1.163	0.530169	0.0977369	5.14244	7B	699917654	699917654	AX-89708458	AX-89708458	FALSE
AX-89600631	20	ARVgre2014irr	DOE	610625041	0.441117	0.000124738	1.31	0.693504	0.0734342	3.904	7B	610625041	610625041	AX-89600631	AX-89600631	FALSE
AX-89368338	20	ARVgre2014irr	DOE	709520978	0.999168	9.65703e-05	-0.819	0.427183	0.0756559	4.01516	7B	709520978	709520978	AX-89368338	AX-89368338	FALSE
AX-89361157	4	ARVgre2014irr	DOE	720345088	0.57754	9.78165e-05	1.593	0.831384	0.0755447	4.00959	2A	720345088	720345088	AX-89361157	AX-89361157	FALSE
AX-89596223	7	ARVgre2014irr	DOE	696272089	0.950327	0.000107109	1.135	0.595617	0.0747577	3.97018	3A	696272089	696272089	AX-89596223	AX-89596223	FALSE
AX-89506309	14	ARVgre2014irr	DOE	458714770	-0.141176	0.0001004	-1.391	0.726967	0.0753188	3.99827	5B	458714770	458714770	AX-89506309	AX-89506309	FALSE
AX-89691694	6	Reclainville2013N-	DOE	37983887	-0.230225	4.69185e-07	0.692	0.28291	0.116721	6.32866	2D	37983887	37983887	AX-89691694	AX-89691694	FALSE
AX-89570918	16	17DEScap NUE HN	GYC	114928229	0.893805	4.07807e-07	-1.551	0.619972	0.0538532	6.38955	6A	114928229	448231082	AX-89570918	AX-89612187	FALSE
AX-89602846	1	17DEScap NUE HN	GYC	520761949	0.35177	0.000145299	-0.79	0.41844	0.0310354	3.83774	1A	520761949	520761949	AX-89602846	AX-89602846	FALSE
AX-89642146	1	17DEScap NUE HN	GYC	532251711	0.373894	1.6179e-05	-1.064	0.497946	0.0396243	4.79105	1A	532251283	532251711	AX-89475314	AX-89642146	FALSE
AX-89337672	4	17DEScap NUE HN	GYC	80376026	0.106195	0.000199408	0.872	0.471628	0.0297934	3.70026	2A	80376026	80376026	AX-89337672	AX-89337672	FALSE
AX-89314152	4	17DEScap NUE HN	GYC	703183511	0.951327	8.03783e-05	1.553	0.792985	0.0333567	4.09486	2A	703183511	703295366	AX-89314152	AX-89457440	FALSE
AX-89426797	5	17DEScap NUE HN	GYC	69060317	0.0774336	0.000150308	1.38	0.732817	0.0309024	3.82302	2B	69060317	69060317	AX-89426797	AX-89426797	FALSE
AX-89753790	6	17DEScap NUE HN	GYC	22453742	0.234513	6.22427e-06	1.155	0.516279	0.0433418	5.20591	2D	22198370	22463315	AX-89712500	AX-89344037	FALSE
AX-89761506	6	17DEScap NUE HN	GYC	109786030	0.0929204	0.000180383	-1.941	1.0429	0.0301868	3.74381	2D	109786030	109786030	AX-89761506	AX-89761506	FALSE
AX-89459191	7	17DEScap NUE HN	GYC	26150140	0.570796	0.000190981	-1.34	0.722753	0.0299628	3.71901	3A	26150140	26150140	AX-89459191	AX-89459191	FALSE
AX-89611984	7	17DEScap NUE HN	GYC	721085475	0.49115	3.90039e-05	0.798	0.391024	0.0361877	4.40889	3A	721085475	721322856	AX-89611984	AX-89532132	FALSE
AX-89643459	11	17DEScap NUE HN	GYC	51876574	0.893805	4.16453e-05	1.304	0.641146	0.0359314	4.38043	4B	51876574	51876574	AX-89643459	AX-89643459	FALSE
AX-89676274	14	17DEScap NUE HN	GYC	513608588	0.862832	0.000123617	-0.808	0.423968	0.0316693	3.90792	5B	513608588	513608588	AX-89676274	AX-89676274	FALSE
AX-89478229	15	17DEScap NUE HN	GYC	43604761	0.785398	4.07799e-05	-2.08	1.02171	0.0360135	4.38955	5D	43406545	44166479	AX-89649866	AX-89642466	FALSE
AX-89357089	15	17DEScap NUE HN	GYC	275169983	0.504425	9.58986e-05	-1.207	0.623301	0.0326648	4.01819	5D	275169983	275169983	AX-89357089	AX-89357089	FALSE
AX-89328755	17	17DEScap NUE HN	GYC	32469622	0.721239	9.00259e-05	1.032	0.530791	0.0329125	4.04563	6B	32469622	32469622	AX-89328755	AX-89328755	FALSE
AX-89448870	17	17DEScap NUE HN	GYC	693693737	0.420354	0.000104267	-1.101	0.571312	0.0323368	3.98185	6B	693693737	693693737	AX-89448870	AX-89448870	FALSE
AX-89331752	18	17DEScap NUE HN	GYC	338958317	0.80531	0.000203633	-1.658	0.897867	0.0297111	3.69115	6D	338958317	338958317	AX-89331752	AX-89331752	FALSE
AX-89522117	19	17DEScap NUE HN	GYC	103143457	0.672566	0.000168367	-2.092	1.11917	0.0304573	3.77374	7A	103143457	103143457	AX-89522117	AX-89522117	FALSE
AX-89672867	20	17DEScap NUE HN	GYC	88564253	0.767699	0.000197555	-1.055	0.570211	0.02983	3.70431	7B	88564253	124258995	AX-89672867	AX-89330300	FALSE
AX-89577752	2	R2Nlou2012N+	DOE	47635450	0.904523	4.30727e-06	0.707	0.314886	0.0964333	5.3658	1B	47634441	48981157	AX-89534839	AX-89493197	FALSE
AX-89691694	6	R2Nlou2012N+	DOE	37983887	-0.213233	4.43679e-09	1.125	0.398809	0.147751	8.35293	2D	37138525	43531551	AX-89371003	AX-89618344	FALSE
AX-89420073	6	R2Nlou2012N+	DOE	38128590	0.896036	1.46733e-05	-0.655	0.308607	0.086695	4.83347	2D	38128590	38128590	AX-89420073	AX-89420073	FALSE
AX-89487867	6	R2Nlou2012N+	DOE	34231622	0.146008	5.11862e-05	-0.655	0.328956	0.0765935	4.29085	2D	34231622	34231622	AX-89487867	AX-89487867	FALSE
AX-89690829	11	R2Nlou2012N+	DOE	4299297	0.201843	2.46419e-06	0.788	0.342622	0.100812	5.60833	4B	4299293	4299297	AX-89380041	AX-89690829	FALSE
AX-89744857	11	R2Nlou2012N+	DOE	4852051	0.649246	4.23197e-05	0.708	0.352039	0.0781423	4.37346	4B	4852051	4852051	AX-89744857	AX-89744857	FALSE
AX-89451445	11	R2Nlou2012N+	DOE	1990919	0.534394	2.9457e-05	0.665	0.324064	0.0810818	4.53081	4B	1990919	1990919	AX-89451445	AX-89451445	FALSE
AX-89537557	13	R2Nlou2012N+	DOE	17565826	0.21608	1.55085e-05	0.731	0.344912	0.0862511	4.80943	5A	17565826	17565826	AX-89537557	AX-89537557	FALSE
AX-89513665_OTV	13	R2Nlou2012N+	DOE	546661114	0.866555	3.31641e-05	0.813	0.399004	0.0801217	4.47933	5A	546661114	546661114	AX-89513665_OTV	AX-89513665_OTV	FALSE
AX-89460722	7	R2Nlou2012N+	DOE	532317502	0.99933	3.81112e-05	0.779	0.385164	0.0789936	4.41895	3A	532317502	532317502	AX-89460722	AX-89460722	FALSE
AX-89655357	8	R2Nlou2012N+	DOE	6241159	0.427136	2.39145e-05	1.16	0.559727	0.0827664	4.62134	3B	6241159	6241159	AX-89655357	AX-89655357	FALSE
AX-89562873	18	R2Nlou2012N+	DOE	458361987	0.511893	5.53801e-05	0.701	0.353598	0.0759511	4.25665	6D	458361987	458361987	AX-89562873	AX-89562873	FALSE
AX-89320534	19	R2Nlou2012N+	DOE	702404104	0.200056	2.7784e-05	1.173	0.570035	0.0815548	4.55621	7A	702404104	702404104	AX-89320534	AX-89320534	FALSE
AX-89624910	19	R2Nlou2012N+	DOE	675199922	0.984366	2.92925e-05	0.695	0.338706	0.0811271	4.53324	7A	675199922	675214200	AX-89624910	AX-89424284	FALSE
AX-89708458	20	R2Nlou2012N+	DOE	699917654	0.547739	5.05281e-05	0.807	0.405076	0.076699	4.29647	7B	699917654	699917654	AX-89708458	AX-89708458	FALSE
AX-89665422	2	LIMver2013N+	GYC	39698959	0.774471	1.69441e-06	1.853	0.794183	0.104673	5.77098	1B	39698959	39698959	AX-89665422	AX-89665422	FALSE
AX-89321024_OTV	5	LIMver2013N+	GYC	438886590	0.979301	1.56739e-06	1.852	0.791331	0.105282	5.80482	2B	438886590	438886590	AX-89321024_OTV	AX-89321024_OTV	FALSE
AX-89497337	13	LIMver2013N+	GYC	472346984	0.208122	3.13013e-06	2.538	1.11509	0.0998479	5.50444	5A	472346984	472346984	AX-89497337	AX-89497337	FALSE
AX-89753439	12	17SYNmoi NUE HN	GPC	18739016	0.234513	4.05612e-07	0.19	0.0758276	0.0538739	6.39189	4D	15602588	19208287	AX-89513903	AX-89405319	FALSE
AX-89349497	12	17SYNmoi NUE HN	GPC	261757952	0.756637	8.02503e-06	-0.266	0.120268	0.0423544	5.09555	4D	261757952	261757952	AX-89349497	AX-89349497	FALSE
AX-89350544	11	17SYNmoi NUE HN	GPC	31479369	0.188053	4.01379e-06	0.169	0.0739127	0.0450438	5.39645	4B	31193927	31479369	AX-89388966	AX-89350544	FALSE
AX-89562778	20	17SYNmoi NUE HN	GPC	496363447	0.597345	4.85782e-06	0.233	0.102945	0.0443038	5.31356	7B	496363447	496363447	AX-89562778	AX-89562778	FALSE
AX-89574327_OTV	14	17SYNmoi NUE HN	GPC	588911498	0.676991	1.08263e-05	-0.264	0.121103	0.0411895	4.96552	5B	588911498	588911498	AX-89574327_OTV	AX-89574327_OTV	FALSE
AX-89354000	2	17INRmon NUE LN	PH	559967298	0.11674	1.45328e-05	-16.787	7.81144	0.0398728	4.83765	1B	553008089	560784537	AX-89570694	AX-89417964	FALSE
AX-89397480	2	17INRmon NUE LN	PH	555631996	0.753304	1.48904e-05	-24.274	11.309	0.0397784	4.82709	1B	555631996	555631996	AX-89397480	AX-89397480	FALSE
AX-89763994	5	17INRmon NUE LN	PH	34284514	0.248899	5.2147e-06	16.66	7.38557	0.0438428	5.28277	2B	34284514	34284514	AX-89763994	AX-89763994	FALSE
AX-89429864	6	17INRmon NUE LN	PH	20915185	0.301762	5.68638e-07	17.533	7.09664	0.0523594	6.24516	2D	20681984	29617880	AX-89326499	AX-89617233	TRUE
AX-89558081	6	17INRmon NUE LN	PH	34676186	0.0374449	8.86918e-06	15.009	6.81875	0.0417878	5.05212	2D	34676186	34676186	AX-89558081	AX-89558081	FALSE
AX-89321686	10	17INRmon NUE LN	PH	602115296	0.334802	6.22271e-05	12.997	6.53834	0.0342128	4.20602	4A	602115296	602115296	AX-89321686	AX-89321686	FALSE
AX-89608529	10	17INRmon NUE LN	PH	605736638	0.955947	0.000193782	-10.409	5.61956	0.0297775	3.71269	4A	605736638	605736638	AX-89608529	AX-89608529	FALSE
AX-89350544	11	17INRmon NUE LN	PH	31479369	0.187225	1.21099e-05	17.001	7.84056	0.0405805	4.91686	4B	31118040	42549117	AX-89479119	AX-89538860	FALSE
AX-89529036	11	17INRmon NUE LN	PH	23690057	0.872247	0.000169569	-11.55	6.18065	0.030299	3.77065	4B	23690057	23690057	AX-89529036	AX-89529036	FALSE
AX-89441383	12	17INRmon NUE LN	PH	16747993	0.900881	2.29432e-09	23.521	8.01551	0.0730625	8.63935	4D	13209725	24105883	AX-89388677	AX-89326292	TRUE
AX-89541223	12	17INRmon NUE LN	PH	28448463	0.264317	8.0386e-05	15.455	7.89324	0.0332139	4.09482	4D	28448463	28448463	AX-89541223	AX-89541223	FALSE
AX-89703548	12	17INRmon NUE LN	PH	65855789	0.889868	0.000164044	-13.369	7.13838	0.0304284	3.78504	4D	65855789	65855789	AX-89703548	AX-89703548	FALSE
AX-89673714	13	17INRmon NUE LN	PH	473420165	-0.145374	8.1185e-05	-22.136	11.3122	0.0331753	4.09052	5A	473240173	473627938	AX-89320026	AX-89627173	FALSE
AX-89557124	15	17INRmon NUE LN	PH	382849945	0.581498	2.03404e-05	16.977	8.03515	0.0385669	4.69164	5D	379621976	382849945	AX-89334709	AX-89557124	FALSE
AX-89543682	15	17INRmon NUE LN	PH	442956793	0.359031	0.000231979	16.786	9.17284	0.0290744	3.63455	5D	442956793	442956793	AX-89543682	AX-89543682	FALSE
AX-89680855	19	17INRmon NUE LN	PH	673133330	0.374449	3.53692e-05	17.337	8.44931	0.0364146	4.45137	7A	673133330	673133330	AX-89680855	AX-89680855	FALSE
AX-89542640_OTV	19	17INRmon NUE LN	PH	690931175	0.784141	6.07329e-06	-29.844	13.322	0.0432536	5.21658	7A	690931175	690931175	AX-89542640_OTV	AX-89542640_OTV	FALSE
AX-89702143	19	17INRmon NUE LN	PH	9372965	0.10793	0.000235735	-10.696	5.85114	0.0290116	3.62758	7A	9372965	9372965	AX-89702143	AX-89702143	FALSE
AX-89767509	16	17INRmon NUE LN	PH	585481325	0.215859	9.19712e-05	-23.39	12.0433	0.0326884	4.03635	6A	585361177	585481325	AX-89600137	AX-89767509	FALSE
AX-89718332	16	17INRmon NUE LN	PH	24275988	0.870044	0.0002326	-22.779	12.4499	0.0290639	3.63339	6A	24275988	24275988	AX-89718332	AX-89718332	FALSE
AX-89452847	16	17INRmon NUE LN	PH	55299491	0.80837	0.000166838	20.761	11.0978	0.0303625	3.7777	6A	55299491	55299491	AX-89452847	AX-89452847	FALSE
AX-89563509	16	17INRmon NUE LN	PH	107211243	0.914097	0.000132023	18.874	9.93846	0.0312768	3.87935	6A	106074416	107211243	AX-89398668	AX-89563509	FALSE
AX-89470205_OTV	16	17INRmon NUE LN	PH	613895512	0.702643	0.000207474	-27.361	14.8387	0.0295107	3.68304	6A	613895512	613895512	AX-89470205_OTV	AX-89470205_OTV	FALSE
AX-89500705	8	17INRmon NUE LN	PH	3408788	0.198238	0.000196911	-9.498	5.13323	0.0297149	3.70573	3B	3408788	3408788	AX-89500705	AX-89500705	FALSE
AX-89362462_OTV	17	17INRmon NUE LN	PH	10681240	0.689427	0.000219028	-19.27	10.489	0.0292989	3.6595	6B	10681240	10681240	AX-89362462_OTV	AX-89362462_OTV	FALSE
AX-89588495	2	ARVgre2013sec	DOE	48265069	0.485556	4.97351e-06	1.181	0.529122	0.0948669	5.30334	1B	45738303	48265278	AX-89516266	AX-89734366	FALSE
AX-89493197	2	ARVgre2013sec	DOE	48981157	0.908333	3.83815e-05	0.837	0.413607	0.0785708	4.41588	1B	47635450	48981157	AX-89577752	AX-89493197	FALSE
AX-89552620	2	ARVgre2013sec	DOE	50123996	0.999444	8.27715e-05	1.658	0.8556	0.0723244	4.08212	1B	50123996	50123996	AX-89552620	AX-89552620	FALSE
AX-89548713	2	ARVgre2013sec	DOE	686746833	0.926944	5.4707e-05	1.271	0.640627	0.0756977	4.26196	1B	686746833	686820771	AX-89548713	AX-89321549	FALSE
AX-89371003	6	ARVgre2013sec	DOE	37138525	0.502778	4.34917e-07	1.009	0.410625	0.113667	6.36159	2D	37138525	43531551	AX-89371003	AX-89618344	FALSE
AX-89420073	6	ARVgre2013sec	DOE	38128590	0.896556	2.0705e-05	-0.807	0.386592	0.083542	4.68393	2D	38128590	38128590	AX-89420073	AX-89420073	FALSE
AX-89776427	9	ARVgre2013sec	DOE	85268821	0.86	1.12165e-05	0.873	0.405503	0.0884376	4.95014	3D	85268821	91310031	AX-89776427	AX-89425447	FALSE
AX-89562873	18	ARVgre2013sec	DOE	458361987	0.504333	8.50063e-06	0.968	0.444219	0.0906379	5.07055	6D	458361987	459159038	AX-89562873	AX-89611004	FALSE
AX-89624910	19	ARVgre2013sec	DOE	675199922	0.984444	7.85633e-06	0.929	0.424581	0.0912619	5.10478	7A	675199922	675214238	AX-89624910	AX-89558992	FALSE
AX-89322764	19	ARVgre2013sec	DOE	12750555	0.21	6.40249e-05	-0.788	0.400517	0.0744185	4.19365	7A	12477677	12755205	AX-89335791	AX-89474059	FALSE
AX-89708458	20	ARVgre2013sec	DOE	699917654	0.54	1.14273e-05	1.094	0.508712	0.0882895	4.94205	7B	699917654	699917654	AX-89708458	AX-89708458	FALSE
AX-89315405	20	ARVgre2013sec	DOE	724939022	0.935444	7.39086e-05	0.851	0.436364	0.0732488	4.13131	7B	724939022	724939022	AX-89315405	AX-89315405	FALSE
AX-89772231_OTV	5	ARVgre2013sec	DOE	147285235	0.117667	7.58961e-05	0.918	0.471474	0.0730323	4.11978	2B	147285235	147285235	AX-89772231_OTV	AX-89772231_OTV	FALSE
AX-89753882	7	ARVgre2013sec	DOE	102681911	-0.264333	8.15553e-05	0.802	0.413363	0.0724453	4.08855	3A	102681911	102681911	AX-89753882	AX-89753882	FALSE
AX-89356715	7	ARVgre2013sec	DOE	561123206	0.435	6.40622e-05	1.153	0.586281	0.0744138	4.1934	3A	561123206	561123206	AX-89356715	AX-89356715	FALSE
AX-89626267_OTV	8	ARVgre2013sec	DOE	7132512	0.181667	8.07646e-05	1.012	0.521731	0.0725249	4.09278	3B	7132512	7132512	AX-89626267_OTV	AX-89626267_OTV	FALSE
AX-89414693	11	ARVgre2013sec	DOE	559942751	0.0272222	6.48842e-05	-0.878	0.447096	0.07431	4.18786	4B	552767102	559942751	AX-89505818	AX-89414693	FALSE
AX-89451445	11	ARVgre2013sec	DOE	1990919	0.526722	5.9393e-05	0.803	0.406402	0.0750296	4.22626	4B	1990919	1990919	AX-89451445	AX-89451445	FALSE
AX-89537557	13	ARVgre2013sec	DOE	17565826	0.21	6.71038e-05	0.85	0.433492	0.074036	4.17325	5A	17565826	17565826	AX-89537557	AX-89537557	FALSE
AX-89403474	14	ARVgre2013sec	DOE	460217871	-0.425111	3.70734e-05	0.95	0.468775	0.0788511	4.43094	5B	459477780	460217871	AX-89553048	AX-89403474	FALSE
AX-89736239	2	17LIMcas WUE IRR	GY	32514380	0.561674	0.000193303	2.01	1.08493	0.0297871	3.71376	1B	32514380	32514380	AX-89736239	AX-89736239	FALSE
AX-89383600	2	17LIMcas WUE IRR	GY	170563707	0.696035	9.21912e-06	-1.889	0.859969	0.0416379	5.03531	1B	139084965	170563707	AX-89341789	AX-89383600	FALSE
AX-89618529	2	17LIMcas WUE IRR	GY	200374043	0.918502	0.00010017	-1.992	1.0312	0.032355	3.99926	1B	8412535	219152162	AX-89432086	AX-89372615	FALSE
AX-89710127	2	17LIMcas WUE IRR	GY	167883930	0.0881057	0.000114987	-2.311	1.20632	0.0318164	3.93935	1B	167883930	167883930	AX-89710127	AX-89710127	FALSE
AX-89661901	2	17LIMcas WUE IRR	GY	603216820	0.73348	0.000231027	-1.072	0.585629	0.0290904	3.63634	1B	601259258	603218601	AX-89592001	AX-89441584	FALSE
AX-89369924	2	17LIMcas WUE IRR	GY	659992194	-0.0176211	0.000343906	-1.148	0.64487	0.0275356	3.46356	1B	659992194	660007196	AX-89369924	AX-89687546	FALSE
AX-89360649	2	17LIMcas WUE IRR	GY	200099274	0.325991	0.000338694	1.193	0.669654	0.0275953	3.47019	1B	200099274	243605228	AX-89360649	AX-89596819	FALSE
AX-89534042	2	17LIMcas WUE IRR	GY	50876108	0.76652	0.000874547	2.002	1.20833	0.0238896	3.05822	1B	50876108	52302561	AX-89534042	AX-89363135	FALSE
AX-89562387	2	17LIMcas WUE IRR	GY	96515717	0.255507	0.000782141	2.22	1.32758	0.0243255	3.10672	1B	96515717	96515717	AX-89562387	AX-89562387	FALSE
AX-89465738	2	17LIMcas WUE IRR	GY	268398235	0.863436	0.000651054	-1.705	1.0051	0.0250418	3.18638	1B	251303788	268398235	AX-89761189	AX-89465738	FALSE
AX-89396441_OTV	5	17LIMcas WUE IRR	GY	2532321	0.795154	0.000130769	-1.722	0.906352	0.0313141	3.8835	2B	2532314	2532321	AX-89437415	AX-89396441_OTV	FALSE
AX-89705595_OTV	5	17LIMcas WUE IRR	GY	18193591	0.907489	6.37638e-05	-1.781	0.897422	0.0341177	4.19543	2B	12076136	18307433	AX-89521803	AX-89355369	FALSE
AX-89552131	5	17LIMcas WUE IRR	GY	25241798	0.669604	2.85071e-05	-1.188	0.57219	0.0372542	4.54505	2B	25026258	25242236	AX-89314201	AX-89461140	FALSE
AX-89612281	5	17LIMcas WUE IRR	GY	19371955	0.898678	0.000352144	1.072	0.603028	0.0274431	3.45328	2B	19371955	19371955	AX-89612281	AX-89612281	FALSE
AX-89503712	5	17LIMcas WUE IRR	GY	17389288	0.656388	0.000874445	1.282	0.7738	0.02389	3.05827	2B	17389288	17389288	AX-89503712	AX-89503712	FALSE
AX-89451644	10	17LIMcas WUE IRR	GY	617672299	0.964758	4.34446e-05	-1.982	0.977172	0.0356135	4.36206	4A	617636378	618019869	AX-89678030	AX-89677672	FALSE
AX-89725389	10	17LIMcas WUE IRR	GY	696104731	0.374449	9.63903e-05	1.764	0.910695	0.0325052	4.01597	4A	696104731	696104731	AX-89725389	AX-89725389	FALSE
AX-89559689	10	17LIMcas WUE IRR	GY	602289188	0.601322	0.00037935	1.071	0.606135	0.0271522	3.42096	4A	602287992	602307224	AX-89464650	AX-89560756	FALSE
AX-89461584	10	17LIMcas WUE IRR	GY	612081309	0.753304	0.00028001	1.241	0.6871	0.0283389	3.55283	4A	612076274	612081309	AX-89422745	AX-89461584	FALSE
AX-89557947	10	17LIMcas WUE IRR	GY	392100137	0.84141	0.000286384	2.796	1.5504	0.0282509	3.54305	4A	186167606	466111138	AX-89484613	AX-89363148	FALSE
AX-89423577_OTV	10	17LIMcas WUE IRR	GY	725515490	0.409692	0.000394595	-1.776	1.00775	0.0269982	3.40385	4A	725515490	725515490	AX-89423577_OTV	AX-89423577_OTV	FALSE
AX-89655774	10	17LIMcas WUE IRR	GY	621165732	0.907489	0.000510253	1.533	0.886635	0.0259938	3.29221	4A	621007023	621165732	AX-89507826	AX-89655774	FALSE
AX-89350544	11	17LIMcas WUE IRR	GY	31479369	0.174009	1.09035e-07	-2.261	0.863287	0.0586383	6.96243	4B	28403551	75741657	AX-89649533	AX-89579027	FALSE
AX-89560433	11	17LIMcas WUE IRR	GY	653321690	0.907489	9.77576e-05	-1.654	0.854859	0.0324502	4.00985	4B	653003035	653418120	AX-89329841	AX-89649337	FALSE
AX-89373874	11	17LIMcas WUE IRR	GY	653949916	0.436123	0.000219172	-1.288	0.701045	0.0292963	3.65921	4B	653911218	653954750	AX-89760091	AX-89396852	FALSE
AX-89514003	11	17LIMcas WUE IRR	GY	21470947	0.167401	0.000882298	-1.757	1.06143	0.0238551	3.05438	4B	21470947	21470947	AX-89514003	AX-89514003	FALSE
AX-89642987	11	17LIMcas WUE IRR	GY	386166651	0.801762	0.000648087	1.847	1.08854	0.0250597	3.18837	4B	377842936	386166651	AX-89450852	AX-89642987	FALSE
AX-89357232	12	17LIMcas WUE IRR	GY	16912134	0.931718	1.34844e-06	-1.468	0.614418	0.0490527	5.87017	4D	12773227	25680294	AX-89585223	AX-89715437	TRUE
AX-89541223	12	17LIMcas WUE IRR	GY	28448463	0.268722	1.45035e-05	-1.869	0.869465	0.0398806	4.83853	4D	28448463	28448463	AX-89541223	AX-89541223	FALSE
AX-89434450	12	17LIMcas WUE IRR	GY	489982516	0.11674	0.000327793	-1.171	0.655258	0.0277231	3.4844	4D	489982516	489982516	AX-89434450	AX-89434450	FALSE
AX-89502716	12	17LIMcas WUE IRR	GY	396015677	0.984581	0.000612563	1.135	0.665838	0.0252798	3.21285	4D	396015677	396015677	AX-89502716	AX-89502716	FALSE
AX-89453476_OTV	13	17LIMcas WUE IRR	GY	550641244	-0.145374	5.0973e-05	3.453	1.71729	0.0349907	4.29266	5A	550641244	550641244	AX-89453476_OTV	AX-89453476_OTV	FALSE
AX-89537008	13	17LIMcas WUE IRR	GY	672408584	0.656388	0.000225053	-1.419	0.773783	0.0291928	3.64772	5A	672342346	672408939	AX-89698649	AX-89728032	FALSE
AX-89406162	13	17LIMcas WUE IRR	GY	490366756	0.497797	0.000125199	-2.082	1.09246	0.0314841	3.9024	5A	490366756	490366756	AX-89406162	AX-89406162	FALSE
AX-89586948	13	17LIMcas WUE IRR	GY	595705874	0.669604	0.000126965	-1.551	0.81481	0.0314294	3.89632	5A	595705874	595705874	AX-89586948	AX-89586948	FALSE
AX-89654384	13	17LIMcas WUE IRR	GY	458007346	0.4163	0.000307672	1.773	0.987818	0.0279707	3.51191	5A	457908566	458099423	AX-89713936	AX-89439855	FALSE
AX-89440688	13	17LIMcas WUE IRR	GY	619706673	0.330396	0.000401105	2.084	1.18369	0.0269343	3.39674	5A	619706673	619706673	AX-89440688	AX-89440688	FALSE
AX-89727006	13	17LIMcas WUE IRR	GY	37388978	0.718062	0.000803025	-2.021	1.21121	0.0242226	3.09527	5A	37388978	37388978	AX-89727006	AX-89727006	FALSE
AX-89340846	13	17LIMcas WUE IRR	GY	549392331	0.403084	0.000443559	1.313	0.751371	0.0265411	3.35305	5A	547715155	549392331	AX-89720218	AX-89340846	FALSE
AX-89767564	14	17LIMcas WUE IRR	GY	47124161	0.42511	7.23847e-05	-3.103	1.57476	0.033623	4.14035	5B	47124161	47124161	AX-89767564	AX-89767564	FALSE
AX-89575151	14	17LIMcas WUE IRR	GY	596433924	0.973568	0.000283141	1.866	1.0337	0.0282954	3.548	5B	596433924	596433924	AX-89575151	AX-89575151	FALSE
AX-89465211	14	17LIMcas WUE IRR	GY	679001376	0.15859	0.000360104	-1.374	0.774115	0.0273557	3.44357	5B	679001376	679001376	AX-89465211	AX-89465211	FALSE
AX-89420489	14	17LIMcas WUE IRR	GY	13496808	0.953744	0.000551887	1.539	0.895559	0.0256873	3.25815	5B	13496392	13698809	AX-89363134	AX-89687275_OTV	FALSE
AX-89402719	14	17LIMcas WUE IRR	GY	27818082	0.00881057	0.000622503	-1.86	1.09267	0.025217	3.20586	5B	27816020	27818082	AX-89367607	AX-89402719	FALSE
AX-89312977	14	17LIMcas WUE IRR	GY	442765043	0.640969	0.000884022	-1.134	0.685392	0.0238475	3.05354	5B	442765043	442765043	AX-89312977	AX-89312977	FALSE
AX-89478229	15	17LIMcas WUE IRR	GY	43604761	0.786344	5.7562e-06	-3.331	1.48323	0.0434609	5.23986	5D	42936561	266286666	AX-89456208	AX-89725541	FALSE
AX-89472864	15	17LIMcas WUE IRR	GY	445000970	0.903084	6.01155e-05	1.208	0.606588	0.0343475	4.22101	5D	445000970	445000970	AX-89472864	AX-89472864	FALSE
AX-89774897	15	17LIMcas WUE IRR	GY	565508486	0.806167	0.000800406	-0.965	0.578565	0.0242354	3.09669	5D	565508486	565508486	AX-89774897	AX-89774897	FALSE
AX-89661029_OTV	17	17LIMcas WUE IRR	GY	36356821	0.0903084	0.000112164	1.687	0.879432	0.0319134	3.95015	6B	36356821	37935992	AX-89661029_OTV	AX-89591721_OTV	FALSE
AX-89715779	17	17LIMcas WUE IRR	GY	169183	0.480176	6.0523e-05	1.585	0.796043	0.0343211	4.21808	6B	115725	6021414	AX-89578924	AX-89531011	FALSE
AX-89327781	17	17LIMcas WUE IRR	GY	132496495	0.685022	8.74066e-05	2.191	1.12483	0.0328871	4.05846	6B	132496495	132496495	AX-89327781	AX-89327781	FALSE
AX-89694985	19	17LIMcas WUE IRR	GY	723696809	0.0220264	6.13273e-05	2.619	1.31642	0.0342696	4.21235	7A	723696809	723696809	AX-89694985	AX-89694985	FALSE
AX-89680855	19	17LIMcas WUE IRR	GY	673133330	0.378855	0.000205788	-1.665	0.902632	0.0295426	3.68658	7A	673133330	675095294	AX-89680855	AX-89374975	FALSE
AX-89620719	19	17LIMcas WUE IRR	GY	642022837	0.568282	0.000167431	1.154	0.617155	0.0303486	3.77616	7A	642022837	642097964	AX-89620719	AX-89627654	FALSE
AX-89491483	19	17LIMcas WUE IRR	GY	55596588	0.292952	0.000304407	-2.194	1.22152	0.0280124	3.51655	7A	55596588	55596588	AX-89491483	AX-89491483	FALSE
AX-89459048	19	17LIMcas WUE IRR	GY	26345115	0.823789	0.000769776	0.937	0.559847	0.0243877	3.11364	7A	26345115	26345115	AX-89459048	AX-89459048	FALSE
AX-89375162	20	17LIMcas WUE IRR	GY	648979116	0.881057	0.000198096	-1.193	0.645219	0.0296914	3.70312	7B	648979116	648979116	AX-89375162	AX-89375162	FALSE
AX-89707840_OTV	20	17LIMcas WUE IRR	GY	652928492	0.030837	0.0001666	-2.306	1.23264	0.030368	3.77833	7B	652928492	652929569	AX-89707840_OTV	AX-89561664_OTV	FALSE
AX-89725547	20	17LIMcas WUE IRR	GY	742140417	0.354626	0.000445099	1.607	0.919718	0.0265276	3.35154	7B	742140417	742332841	AX-89725547	AX-89495650	FALSE
AX-89580366	20	17LIMcas WUE IRR	GY	44882580	0.422907	0.000479563	-1.245	0.716969	0.0262361	3.31915	7B	44881367	44925026	AX-89634574	AX-89698059	FALSE
AX-89459391	20	17LIMcas WUE IRR	GY	677452189	0.889868	0.000863615	1.905	1.14854	0.0239387	3.06368	7B	677452189	677452189	AX-89459391	AX-89459391	TRUE
AX-89562778	20	17LIMcas WUE IRR	GY	496363447	0.594714	0.000473452	-2.027	1.16589	0.0262863	3.32472	7B	496363447	496363447	AX-89562778	AX-89562778	FALSE
AX-89593304	4	17LIMcas WUE IRR	GY	718648709	0.422907	0.000390194	1.128	0.639566	0.0270421	3.40872	2A	718389496	718648709	AX-89756000	AX-89593304	FALSE
AX-89409843	9	17LIMcas WUE IRR	GY	531298821	0.136564	0.000242452	1.774	0.972187	0.0289018	3.61537	3D	531298821	531298821	AX-89409843	AX-89409843	FALSE
AX-89455196_OTV	9	17LIMcas WUE IRR	GY	612215162	0.894273	0.000824552	2.117	1.27169	0.0241193	3.08378	3D	612215162	612215162	AX-89455196_OTV	AX-89455196_OTV	FALSE
AX-89500198	9	17LIMcas WUE IRR	GY	604698588	0.905286	0.000487669	1.908	1.09992	0.0261707	3.31188	3D	604698588	605078197	AX-89500198	AX-89352516	FALSE
AX-89416066	9	17LIMcas WUE IRR	GY	359744575	0.856828	0.000488639	-1.745	1.00597	0.0261629	3.31101	3D	359744575	359744575	AX-89416066	AX-89416066	FALSE
AX-89313992	18	17LIMcas WUE IRR	GY	85218569	0.0264317	0.000318222	-1.429	0.79843	0.0278389	3.49727	6D	85218569	86795578	AX-89313992	AX-89725912	FALSE
AX-89596077	18	17LIMcas WUE IRR	GY	132931991	0.297357	0.000386867	1.082	0.612839	0.0270755	3.41244	6D	132931991	132931991	AX-89596077	AX-89596077	FALSE
AX-89574357	18	17LIMcas WUE IRR	GY	462465713	0.964758	0.000543501	-1.669	0.970247	0.0257471	3.2648	6D	462465713	462465713	AX-89574357	AX-89574357	FALSE
AX-89689760	21	17LIMcas WUE IRR	GY	560934738	0.555066	0.000294081	2	1.11108	0.0281473	3.53153	7D	560934738	560934738	AX-89689760	AX-89689760	FALSE
AX-89439548	7	17LIMcas WUE IRR	GY	732888181	0.45815	0.00069373	-1.018	0.602919	0.0247939	3.15881	3A	732888181	732949215	AX-89439548	AX-89454042	FALSE
AX-89587181	8	17LIMcas WUE IRR	GY	188369594	0.207048	0.000583131	-2.94	1.71787	0.0254722	3.23423	3B	188369594	188369594	AX-89587181	AX-89587181	FALSE
AX-89528216	8	17LIMcas WUE IRR	GY	53592764	0.599119	0.000624554	1.013	0.595029	0.0252041	3.20443	3B	53592764	53592764	AX-89528216	AX-89528216	FALSE
AX-89489087	8	17LIMcas WUE IRR	GY	627741582	0.539648	0.000837497	1.461	0.878655	0.0240585	3.07702	3B	627741582	627741582	AX-89489087	AX-89489087	FALSE
AX-89691694	6	SECmau2012N-	DOE	37983887	-0.221599	1.87702e-08	1.095	0.403974	0.139269	7.72653	2D	37983887	43531551	AX-89691694	AX-89618344	FALSE
AX-89487867	6	SECmau2012N-	DOE	34231622	0.132937	1.61185e-06	-0.787	0.336643	0.105544	5.79267	2D	34231622	35683718	AX-89487867	AX-89420685	TRUE
AX-89371003	6	SECmau2012N-	DOE	37138525	0.502834	1.2967e-09	0.962	0.330851	0.158339	8.88716	2D	37138525	37138525	AX-89371003	AX-89371003	FALSE
AX-89744857	11	SECmau2012N-	DOE	4852051	0.643878	8.64201e-06	0.794	0.364894	0.0921906	5.06339	4B	4852051	4888636	AX-89744857	AX-89417328	FALSE
AX-89539550	12	SECmau2012N-	DOE	3726370	-0.426417	3.08601e-05	0.75	0.366612	0.0818446	4.5106	4D	3726370	3726370	AX-89539550	AX-89539550	FALSE
AX-89537557	13	SECmau2012N-	DOE	17565826	0.22449	2.53465e-05	0.722	0.349207	0.0834567	4.59608	5A	17565826	17565826	AX-89537557	AX-89537557	FALSE
AX-89437088	5	17LIMcas WUE SEC	GNC	122010641	0.84739	7.11848e-06	-0.124	0.055998	0.0752368	5.14761	2B	88976075	141834545	AX-89636928	AX-89774222	FALSE
AX-89479119	11	17LIMcas WUE SEC	GNC	31118040	0.453815	1.40551e-07	-0.108	0.0421113	0.100499	6.85217	4B	28403551	43593683	AX-89649533	AX-89641456	FALSE
AX-89515224	12	17LIMcas WUE SEC	GNC	25398630	0.698795	1.64018e-05	-0.128	0.0601178	0.0697148	4.78511	4D	15447186	25680294	AX-89654830	AX-89715437	TRUE
AX-89541223	12	17LIMcas WUE SEC	GNC	28448463	0.257028	5.52895e-06	-0.101	0.0450958	0.0768986	5.25736	4D	28448463	28448463	AX-89541223	AX-89541223	FALSE
AX-89501622	8	17LIMcas WUE SEC	GNC	628930552	0.570281	5.69785e-05	-0.131	0.0660593	0.0613877	4.24429	3B	628521245	628930552	AX-89595489	AX-89501622	FALSE
AX-89428692	17	17LIMcas WUE SEC	GNC	675439826	0.767068	7.39891e-05	0.06	0.0308494	0.0596282	4.13083	6B	675439826	675439826	AX-89428692	AX-89428692	FALSE
AX-89750041	20	17LIMcas WUE SEC	GNC	134240972	0.923695	4.18567e-05	-0.098	0.0486351	0.0634595	4.37823	7B	134240972	134240972	AX-89750041	AX-89750041	FALSE
AX-89612035_OTV	1	17BAYmil WUE SEC	PH	5556868	0.20614	4.55075e-05	14.638	7.23381	0.0352824	4.34192	1A	5556868	5556868	AX-89612035_OTV	AX-89612035_OTV	FALSE
AX-89767052	1	17BAYmil WUE SEC	PH	536667349	0.528509	1.52057e-05	29.188	13.6124	0.0395294	4.81799	1A	536667310	537352957	AX-89585320	AX-89535058	FALSE
AX-89444878	1	17BAYmil WUE SEC	PH	537540052	0.300439	0.000236247	12.969	7.09537	0.0288792	3.62663	1A	537540052	537552099	AX-89444878	AX-89476806	FALSE
AX-89606720_OTV	5	17BAYmil WUE SEC	PH	222006117	0.412281	1.33224e-05	42.161	19.5338	0.0400406	4.87542	2B	157689605	428804684	AX-89554585_OTV	AX-89479585_OTV	TRUE
AX-89585200	5	17BAYmil WUE SEC	PH	11412308	0.335526	0.00038776	18.412	10.4327	0.0269507	3.41144	2B	11412308	11412308	AX-89585200	AX-89585200	FALSE
AX-89617233	6	17BAYmil WUE SEC	PH	29617880	0.0614035	7.89158e-06	17.603	7.95332	0.0420622	5.10284	2D	20811899	29617880	AX-89768949	AX-89617233	TRUE
AX-89558081	6	17BAYmil WUE SEC	PH	34676186	0.0416667	6.97493e-08	19.286	7.25693	0.0600767	7.15646	2D	34676186	34676186	AX-89558081	AX-89558081	FALSE
AX-89678671	8	17BAYmil WUE SEC	PH	34913550	0.495614	6.29356e-06	19.808	8.85582	0.0429343	5.2011	3B	32461756	39352027	AX-89559852	AX-89338173	FALSE
AX-89415660_OTV	8	17BAYmil WUE SEC	PH	40236439	0.00877193	8.57601e-06	23.228	10.5358	0.0417414	5.06671	3B	39459124	40245861	AX-89480562_OTV	AX-89749034_OTV	FALSE
AX-89360749	8	17BAYmil WUE SEC	PH	366827659	0.982456	8.5973e-05	34.183	17.5281	0.0328115	4.06564	3B	355453663	366827659	AX-89377251	AX-89360749	FALSE
AX-89349976_OTV	8	17BAYmil WUE SEC	PH	33269706	0.164474	0.000299995	19.567	10.8848	0.0279494	3.52289	3B	33269706	33269706	AX-89349976_OTV	AX-89349976_OTV	FALSE
AX-89708291	8	17BAYmil WUE SEC	PH	782016042	0.592105	0.000159178	11.522	6.14007	0.0304158	3.79812	3B	782016042	782117991	AX-89708291	AX-89523771	FALSE
AX-89550900	11	17BAYmil WUE SEC	PH	34035950	0.530702	1.17073e-06	20.348	8.46799	0.0493877	5.93154	4B	28403551	75741657	AX-89649533	AX-89579027	FALSE
AX-89514313_OTV	11	17BAYmil WUE SEC	PH	611426618	0.339912	9.40231e-05	-22.011	11.348	0.0324635	4.02677	4B	611426618	611426618	AX-89514313_OTV	AX-89514313_OTV	FALSE
AX-89753439	12	17BAYmil WUE SEC	PH	18739016	0.256579	5.90179e-12	28.187	8.39261	0.0942116	11.229	4D	12773227	25398630	AX-89585223	AX-89515224	TRUE
AX-89541223	12	17BAYmil WUE SEC	PH	28448463	0.263158	8.36651e-07	20.816	8.54946	0.0506701	6.07746	4D	28448463	28448463	AX-89541223	AX-89541223	FALSE
AX-89776639	13	17BAYmil WUE SEC	PH	690347672	0.578947	4.96801e-05	-31.85	15.8174	0.0349419	4.30382	5A	690347672	690347672	AX-89776639	AX-89776639	FALSE
AX-89592947_OTV	13	17BAYmil WUE SEC	PH	6862150	0.173246	0.000321946	-29.668	16.5866	0.0276746	3.49222	5A	6862150	6862150	AX-89592947_OTV	AX-89592947_OTV	FALSE
AX-89447776	13	17BAYmil WUE SEC	PH	691829043	0.326754	0.000183882	-22.861	12.2983	0.0298544	3.73546	5A	691829043	691829043	AX-89447776	AX-89447776	FALSE
AX-89358357	13	17BAYmil WUE SEC	PH	647365489	0.10307	0.000390164	-9.964	5.64866	0.0269266	3.40875	5A	647365489	647365489	AX-89358357	AX-89358357	FALSE
AX-89568593	16	17BAYmil WUE SEC	PH	91423383	0.243421	3.85286e-05	21.602	10.5769	0.0359284	4.41422	6A	74668242	100352685	AX-89613340	AX-89501568	FALSE
AX-89640289	16	17BAYmil WUE SEC	PH	568173935	0.298246	8.75533e-06	22.951	10.4202	0.0416615	5.05773	6A	568173935	568173935	AX-89640289	AX-89640289	FALSE
AX-89767509	16	17BAYmil WUE SEC	PH	585481325	0.22807	0.00016468	-24.037	12.8382	0.0302836	3.78336	6A	585481325	585481325	AX-89767509	AX-89767509	FALSE
AX-89404338	18	17BAYmil WUE SEC	PH	400494356	0.0679825	1.53192e-05	14.233	6.64027	0.0395007	4.81476	6D	394870006	400494356	AX-89616894	AX-89404338	FALSE
AX-89719789	4	17BAYmil WUE SEC	PH	764821372	0.241228	7.63666e-05	17.306	8.81113	0.033272	4.1171	2A	764821372	764821372	AX-89719789	AX-89719789	FALSE
AX-89449523	4	17BAYmil WUE SEC	PH	705740483	0.675439	0.000173209	11.517	6.1715	0.0300871	3.76143	2A	705740483	705740483	AX-89449523	AX-89449523	FALSE
AX-89681880	4	17BAYmil WUE SEC	PH	719567331	0.574561	0.000153006	19.508	10.3692	0.0305697	3.81529	2A	719567331	719567331	AX-89681880	AX-89681880	FALSE
AX-89671054	2	17BAYmil WUE SEC	PH	10103751	0.447368	0.000357524	-13.238	7.45667	0.0272666	3.4467	1B	10103751	10103751	AX-89671054	AX-89671054	FALSE
AX-89331955_OTV	2	17BAYmil WUE SEC	PH	45254687	0.960526	0.000127048	14.991	7.87425	0.0312929	3.89603	1B	45254687	45254687	AX-89331955_OTV	AX-89331955_OTV	FALSE
AX-89466701	2	17BAYmil WUE SEC	PH	136627426	0.964912	0.000269299	-10.948	6.04401	0.0283696	3.56977	1B	136627426	136627426	AX-89466701	AX-89466701	FALSE
AX-89354000	2	17BAYmil WUE SEC	PH	559967298	0.131579	0.000220484	-15.354	8.36093	0.029148	3.65662	1B	559967298	559967298	AX-89354000	AX-89354000	FALSE
AX-89420689	3	17BAYmil WUE SEC	PH	455793073	0.899123	0.000130421	15.939	8.38636	0.031191	3.88465	1D	455793073	455793073	AX-89420689	AX-89420689	FALSE
AX-89556080	7	17BAYmil WUE SEC	PH	730904796	0.385965	0.000218351	26.741	14.5524	0.0291858	3.66085	3A	730904796	730904796	AX-89556080	AX-89556080	FALSE
AX-89706486	7	17BAYmil WUE SEC	PH	717726205	0.322368	0.000264998	-15.841	8.73592	0.0284322	3.57676	3A	717726205	717726205	AX-89706486	AX-89706486	FALSE
AX-89352949_OTV	10	17BAYmil WUE SEC	PH	642454493	0.567982	0.000320519	-27.554	15.3999	0.0276919	3.49415	4A	642454493	642454493	AX-89352949_OTV	AX-89352949_OTV	FALSE
AX-89552826	14	17BAYmil WUE SEC	PH	463845487	0.539474	0.000187557	29.041	15.6436	0.0297774	3.72687	5B	463845487	463845487	AX-89552826	AX-89552826	FALSE
AX-89680391	17	17BAYmil WUE SEC	PH	147580651	0.600877	0.000270623	19.239	10.6253	0.0283505	3.56764	6B	147580651	147580651	AX-89680391	AX-89680391	FALSE
AX-89712895_OTV	19	17BAYmil WUE SEC	PH	722199130	0.175439	0.000197187	-23.291	12.588	0.0295826	3.70512	7A	722199130	722199130	AX-89712895_OTV	AX-89712895_OTV	FALSE
AX-89702143	19	17BAYmil WUE SEC	PH	9372965	0.107456	0.000168351	-11.753	6.28621	0.0301978	3.77378	7A	9372965	9372965	AX-89702143	AX-89702143	FALSE
AX-89606292	19	17BAYmil WUE SEC	PH	696848641	0.945175	0.000252072	-10.28	5.64973	0.0286269	3.59848	7A	696848641	696848641	AX-89606292	AX-89606292	FALSE
AX-89341697	16	Villier2013N-	GPC	11270062	-0.450958	1.49771e-07	-0.349	0.137767	0.137356	6.82457	6A	9474351	11273968	AX-89389303	AX-89412851	FALSE
AX-89327067	16	Villier2013N-	GPC	6727094	0.425287	8.09764e-05	-0.146	0.075664	0.0825008	4.09164	6A	6727094	6727094	AX-89327067	AX-89327067	FALSE
AX-89617790	6	Villier2013N-	GPC	14036261	0.296983	5.42056e-06	-0.232	0.104749	0.106808	5.26596	2D	13625665	14045940	AX-89577978	AX-89611136	FALSE
AX-89712500	6	Villier2013N-	GPC	22198370	0.321839	8.88397e-06	-0.265	0.122078	0.102448	5.05139	2D	22198370	22463315	AX-89712500	AX-89344037	FALSE
AX-89559054	20	Villier2013N-	GPC	41334576	0.357184	7.54147e-06	-0.262	0.120055	0.103898	5.12254	7B	41334576	41361312	AX-89559054	AX-89716669_OTV	FALSE
AX-89499678	20	Villier2013N-	GPC	137453269	0.591284	1.74633e-05	-0.205	0.0973838	0.0964233	4.75787	7B	137453269	137453269	AX-89499678	AX-89499678	FALSE
AX-89483812	1	Villier2013N-	GPC	247349914	-0.287356	2.29955e-05	-0.295	0.142381	0.0939508	4.63836	1A	247349914	247349914	AX-89483812	AX-89483812	FALSE
AX-89461972	4	Villier2013N-	GPC	469227314	0.91523	0.00010265	-0.275	0.144039	0.0803187	3.98864	2A	469227314	473601518	AX-89461972	AX-89490229	FALSE
AX-89709557	5	Villier2013N-	GPC	657844721	0.899042	3.87238e-05	-0.205	0.101602	0.0892381	4.41202	2B	657812635	661833482	AX-89611351	AX-89569931	FALSE
AX-89398964_OTV	8	Villier2013N-	GPC	3076019	-0.275862	0.000114095	-0.24	0.126571	0.0793437	3.94273	3B	3076019	3076019	AX-89398964_OTV	AX-89398964_OTV	FALSE
AX-89369679	18	Villier2013N-	GPC	3568070	0.609195	7.60494e-05	-0.22	0.113512	0.0830771	4.1189	6D	3568070	3568070	AX-89369679	AX-89369679	FALSE
AX-89694590	21	Villier2013N-	GPC	415430738	0.959243	0.00010494	-0.188	0.0984955	0.0801154	3.97906	7D	415430738	415430738	AX-89694590	AX-89694590	FALSE
AX-89708458	20	Louville2013N+	DOE	699917654	0.543147	8.93862e-07	0.71	0.29688	0.109652	6.04873	7B	699917654	699917654	AX-89708458	AX-89708458	FALSE
AX-89487867	6	Pheno3C2016sec	DOE	34231622	0.153715	3.05778e-10	-1.265	0.42488	0.195451	9.51459	2D	33735413	35683718	AX-89739456	AX-89420685	TRUE
AX-89371003	6	Pheno3C2016sec	DOE	37138525	0.561691	3.90823e-08	1.144	0.434057	0.156698	7.40802	2D	37138525	43531551	AX-89371003	AX-89618344	FALSE
AX-89618523	6	Pheno3C2016sec	DOE	35488261	0.744376	2.41123e-05	1.026	0.497072	0.0992361	4.61776	2D	35488261	35488261	AX-89618523	AX-89618523	FALSE
AX-89351443	13	Pheno3C2016sec	DOE	584428846	0.190184	4.38165e-06	-1.368	0.61247	0.115184	5.35836	5A	584428846	584428846	AX-89351443	AX-89351443	FALSE
AX-89542917	2	17BAYmil WUE SEC	GYC	16429729	0.84141	3.32799e-05	1.248	0.606419	0.0366516	4.47782	1B	15886440	16429729	AX-89672879	AX-89542917	FALSE
AX-89493024	2	17BAYmil WUE SEC	GYC	38297049	0.991189	7.53097e-05	1.138	0.578741	0.0334684	4.12315	1B	34697833	38297049	AX-89350599	AX-89493024	FALSE
AX-89321614	2	17BAYmil WUE SEC	GYC	55429674	0.240088	0.00040435	1.102	0.626268	0.0269028	3.39324	1B	55429674	55429674	AX-89321614	AX-89321614	FALSE
AX-89469132	2	17BAYmil WUE SEC	GYC	660878620	0.92511	0.000331824	1.382	0.774577	0.0276753	3.47909	1B	660878620	660878620	AX-89469132	AX-89469132	FALSE
AX-89423518	4	17BAYmil WUE SEC	GYC	117180834	0.486784	9.46422e-05	-1.171	0.604013	0.0325766	4.02392	2A	105033195	118305726	AX-89684606	AX-89738457	FALSE
AX-89389950	4	17BAYmil WUE SEC	GYC	688623984	0.742291	0.000338524	-0.941	0.528004	0.0275972	3.47041	2A	688623984	688623984	AX-89389950	AX-89389950	FALSE
AX-89505441	8	17BAYmil WUE SEC	GYC	72032247	0.885463	5.99335e-06	-3.393	1.51357	0.0433048	5.22233	3B	72032247	95880173	AX-89505441	AX-89717100	FALSE
AX-89525577	8	17BAYmil WUE SEC	GYC	416565090	0.517621	0.000477336	0.858	0.493918	0.0262543	3.32118	3B	416565090	416565090	AX-89525577	AX-89525577	FALSE
AX-89634213	8	17BAYmil WUE SEC	GYC	757469682	0.610132	0.000247966	-1.173	0.643889	0.0288139	3.60561	3B	757469682	757469682	AX-89634213	AX-89634213	FALSE
AX-89417149	9	17BAYmil WUE SEC	GYC	393060551	0.566079	9.20418e-05	-2.23	1.14821	0.0326854	4.03601	3D	393060551	393060551	AX-89417149	AX-89417149	FALSE
AX-89472997	10	17BAYmil WUE SEC	GYC	683900373	0.229075	3.36006e-05	1.956	0.950574	0.0366143	4.47365	4A	681096540	684269737	AX-89719605	AX-89359492	FALSE
AX-89657121	10	17BAYmil WUE SEC	GYC	4890403	0.986784	0.000395369	1.34	0.760602	0.0269906	3.403	4A	4890403	4890403	AX-89657121	AX-89657121	FALSE
AX-89563283	10	17BAYmil WUE SEC	GYC	612078515	0.947137	0.000281525	0.85	0.470562	0.0283178	3.55048	4A	612078515	612078515	AX-89563283	AX-89563283	FALSE
AX-89568888_OTV	10	17BAYmil WUE SEC	GYC	672834321	0.84141	0.000290721	1.4	0.777248	0.0281922	3.53652	4A	672834321	672834321	AX-89568888_OTV	AX-89568888_OTV	FALSE
AX-89775889	10	17BAYmil WUE SEC	GYC	742553262	0.947137	0.000295722	-1.124	0.624609	0.0281255	3.52912	4A	742553262	742553262	AX-89775889	AX-89775889	FALSE
AX-89336929	10	17BAYmil WUE SEC	GYC	711112372	0.696035	0.000232934	-1.982	1.08347	0.0290583	3.63277	4A	710755554	711112372	AX-89531070	AX-89336929	FALSE
AX-89575151	14	17BAYmil WUE SEC	GYC	596433924	0.973568	8.6667e-05	1.509	0.774329	0.0329203	4.06215	5B	596433924	596433924	AX-89575151	AX-89575151	FALSE
AX-89756333	14	17BAYmil WUE SEC	GYC	543798046	0.975771	0.000135639	-2.818	1.48639	0.0311712	3.86762	5B	543798046	543798046	AX-89756333	AX-89756333	FALSE
AX-89767564	14	17BAYmil WUE SEC	GYC	47124161	0.422907	0.000257672	-2.044	1.12476	0.0286639	3.58893	5B	47124161	47124161	AX-89767564	AX-89767564	FALSE
AX-89403815_OTV	14	17BAYmil WUE SEC	GYC	672173954	0.376652	0.000343147	-0.78	0.438076	0.0275442	3.46452	5B	672173954	672173954	AX-89403815_OTV	AX-89403815_OTV	FALSE
AX-89379799	14	17BAYmil WUE SEC	GYC	672229144	0.5837	0.000502463	1.028	0.594164	0.0260539	3.2989	5B	672229144	672229144	AX-89379799	AX-89379799	FALSE
AX-89413504	15	17BAYmil WUE SEC	GYC	43417114	0.255507	2.79501e-07	-2.534	0.999353	0.0550671	6.55362	5D	42936561	107566480	AX-89456208	AX-89730596	FALSE
AX-89365192	15	17BAYmil WUE SEC	GYC	437084308	0.986784	3.28229e-06	-1.175	0.510452	0.04563	5.48382	5D	437084308	437444828	AX-89365192	AX-89630306	FALSE
AX-89498585	15	17BAYmil WUE SEC	GYC	439320310	0.991189	6.99654e-06	-1.653	0.742641	0.0427061	5.15512	5D	439209165	439334967	AX-89590332	AX-89381726	FALSE
AX-89705034	15	17BAYmil WUE SEC	GYC	2520830	0.9163	0.00055231	1.911	1.1122	0.0256843	3.25782	5D	2520830	2520830	AX-89705034	AX-89705034	FALSE
AX-89343071_OTV	16	17BAYmil WUE SEC	GYC	599191772	0.61674	2.63668e-05	-1.858	0.891133	0.0375578	4.57894	6A	599191772	599235863	AX-89343071_OTV	AX-89347168_OTV	FALSE
AX-89319209	16	17BAYmil WUE SEC	GYC	599828271	0.310573	3.81343e-05	-2.692	1.31752	0.0361214	4.41868	6A	599034551	599828271	AX-89640321_OTV	AX-89319209	FALSE
AX-89699780	16	17BAYmil WUE SEC	GYC	464694602	0.764317	0.000549108	-1.924	1.11931	0.025707	3.26034	6A	464694602	464694602	AX-89699780	AX-89699780	FALSE
AX-89351230	16	17BAYmil WUE SEC	GYC	606041773	0.795154	0.000334824	2.102	1.17855	0.0276402	3.47518	6A	606041773	606041773	AX-89351230	AX-89351230	FALSE
AX-89545264	19	17BAYmil WUE SEC	GYC	3803038	0.859031	6.94453e-05	-1.312	0.664438	0.0337847	4.15836	7A	1723657	4512335	AX-89499243	AX-89428591	FALSE
AX-89374977	19	17BAYmil WUE SEC	GYC	439810555	-0.103524	7.80432e-05	1.862	0.949416	0.0333293	4.10767	7A	439810555	441807580	AX-89374977	AX-89727848	FALSE
AX-89318098	19	17BAYmil WUE SEC	GYC	661279785	0.933921	5.77167e-05	2.004	1.00362	0.0345063	4.2387	7A	661159016	661279785	AX-89320753	AX-89318098	FALSE
AX-89472535	19	17BAYmil WUE SEC	GYC	527192965	0.292952	0.000161685	2.055	1.09612	0.030485	3.79133	7A	525161120	531197818	AX-89314470	AX-89652533	FALSE
AX-89520527	5	17BAYmil WUE SEC	GYC	72588657	0.881057	0.000129265	1.833	0.963782	0.0313592	3.88852	2B	72588657	539344902	AX-89520527	AX-89344548_OTV	TRUE
AX-89485501	5	17BAYmil WUE SEC	GYC	556675498	0.907489	0.000113917	-1.068	0.55728	0.0318529	3.94341	2B	554299077	571251557	AX-89314882	AX-89417763	FALSE
AX-89686951	5	17BAYmil WUE SEC	GYC	141987200	0.0814978	0.000415787	-1.549	0.882429	0.0267938	3.38113	2B	141834545	141987200	AX-89774222	AX-89686951	FALSE
AX-89564845	5	17BAYmil WUE SEC	GYC	341763797	0.171806	0.000188996	-1.638	0.882873	0.0298752	3.72355	2B	341763797	341763797	AX-89564845	AX-89564845	FALSE
AX-89505003	5	17BAYmil WUE SEC	GYC	456341005	0.665198	0.000473447	-1.638	0.942193	0.0262863	3.32473	2B	456341005	456341005	AX-89505003	AX-89505003	FALSE
AX-89640020	13	17BAYmil WUE SEC	GYC	585211271	0.475771	0.000163722	-1.007	0.537797	0.0304361	3.78589	5A	585211271	585211271	AX-89640020	AX-89640020	FALSE
AX-89617776	13	17BAYmil WUE SEC	GYC	540353803	0.515419	0.000290788	-1.459	0.80978	0.0281913	3.53642	5A	540353803	540353803	AX-89617776	AX-89617776	FALSE
AX-89375214	1	17BAYmil WUE SEC	GYC	586292570	0.718062	0.000219172	1.271	0.691691	0.0292963	3.65921	1A	586292570	586292570	AX-89375214	AX-89375214	FALSE
AX-89320414	3	17BAYmil WUE SEC	GYC	42138220	0.174009	0.00050768	-1.106	0.639233	0.0260135	3.29441	1D	42138220	42138220	AX-89320414	AX-89320414	FALSE
AX-89761417	7	17BAYmil WUE SEC	GYC	46044518	0.797357	0.00017494	-1.665	0.89292	0.0301772	3.75711	3A	45749320	46044518	AX-89622709_OTV	AX-89761417	FALSE
AX-89365695	11	17BAYmil WUE SEC	GYC	576507954	0.321586	0.000205768	-1.075	0.582514	0.0295429	3.68662	4B	575904597	576507954	AX-89466141	AX-89365695	FALSE
AX-89443467	21	17BAYmil WUE SEC	GYC	634653855	0.982379	0.000428391	-2.387	1.36235	0.0266771	3.36816	7D	634653855	634653855	AX-89443467	AX-89443467	FALSE
AX-89362484	1	DEScap2012N-	GY	12590305	0.0757576	0.000598923	1.22	0.7191	0.0565169	3.22263	1A	12590305	12917207	AX-89362484	AX-89337936	FALSE
AX-89713187_OTV	1	DEScap2012N-	GY	38858112	0.937149	0.000342114	1.173	0.663143	0.0612174	3.46583	1A	38858112	38858112	AX-89713187_OTV	AX-89713187_OTV	FALSE
AX-89393087_OTV	1	DEScap2012N-	GY	14256777	0.979181	0.0013982	1.254	0.79225	0.0493584	2.85443	1A	14256777	14256777	AX-89393087_OTV	AX-89393087_OTV	FALSE
AX-89569433	1	DEScap2012N-	GY	33222917	0.3844	0.00133174	1.263	0.79477	0.0497708	2.87558	1A	33221614	33224337	AX-89426016	AX-89742523	FALSE
AX-89404228	1	DEScap2012N-	GY	475214931	0.834007	0.00143909	1.114	0.705701	0.0491144	2.84191	1A	475214931	475214931	AX-89404228	AX-89404228	FALSE
AX-89587589	1	DEScap2012N-	GY	520780290	0.985971	0.0014019	-0.719	0.454373	0.0493361	2.85328	1A	520777900	520780290	AX-89707030	AX-89587589	FALSE
AX-89772139	1	DEScap2012N-	GY	583925239	0.722222	0.00148735	-1.34	0.85135	0.0488349	2.82759	1A	583925239	583925239	AX-89772139	AX-89772139	FALSE
AX-89481420_OTV	2	DEScap2012N-	GY	26844637	0.895847	0.00062726	1.572	0.929479	0.0561278	3.20255	1B	10367573	94458351	AX-89316927_OTV	AX-89445686	FALSE
AX-89521682	2	DEScap2012N-	GY	39310086	0.888889	0.000254593	0.832	0.46118	0.0636872	3.59415	1B	33988987	39519137	AX-89660883	AX-89769391	FALSE
AX-89589933_OTV	2	DEScap2012N-	GY	6098107	0.89899	0.00119822	1.246	0.776782	0.0506649	2.92146	1B	6098107	6098107	AX-89589933_OTV	AX-89589933_OTV	FALSE
AX-89657348	2	DEScap2012N-	GY	656676796	0.444444	0.00232762	0.617	0.408539	0.0450368	2.63309	1B	656676796	656676796	AX-89657348	AX-89657348	FALSE
AX-89527514	3	DEScap2012N-	GY	12306312	-0.0808081	0.000822444	-1.222	0.738023	0.0538444	3.08489	1D	12306312	12306312	AX-89527514	AX-89527514	FALSE
AX-89472889	3	DEScap2012N-	GY	8185561	0.979012	0.000111507	1.708	0.897643	0.0705458	3.9527	1D	7948613	8185561	AX-89407891	AX-89472889	FALSE
AX-89548650	5	DEScap2012N-	GY	75895674	0.967228	0.000780624	1.123	0.675645	0.0542846	3.10756	2B	75895674	75895674	AX-89548650	AX-89548650	FALSE
AX-89359650	5	DEScap2012N-	GY	77170782	0.0263187	0.000632654	0.922	0.545426	0.0560557	3.19883	2B	76494575	77170782	AX-89354418	AX-89359650	FALSE
AX-89690920	5	DEScap2012N-	GY	314764444	0.0506173	1.90654e-05	1.285	0.612736	0.0849849	4.71975	2B	232188537	476646742	AX-89363978	AX-89405651	TRUE
AX-89506373	5	DEScap2012N-	GY	383275346	0.737374	0.000247208	1.674	0.925867	0.0639328	3.60694	2B	382596632	383275346	AX-89656341	AX-89506373	FALSE
AX-89538602	5	DEScap2012N-	GY	396187343	-0.110213	0.000139459	1.755	0.935141	0.0686939	3.85555	2B	396187343	400995549	AX-89538602	AX-89365676	FALSE
AX-89402939	5	DEScap2012N-	GY	127146602	0.925701	6.21486e-07	2.36	0.973606	0.111954	6.20657	2B	123099985	140240062	AX-89446114	AX-89408291	FALSE
AX-89340080	5	DEScap2012N-	GY	158644000	0.974747	8.56135e-06	2.181	1.00132	0.0914161	5.06746	2B	157973746	159302078	AX-89415686	AX-89526775	FALSE
AX-89327702	5	DEScap2012N-	GY	184492110	0.986308	0.000354778	1.279	0.725067	0.060913	3.45004	2B	182003259	184577836	AX-89605804	AX-89469711	FALSE
AX-89412822	5	DEScap2012N-	GY	795069376	-0.332323	0.000407156	0.903	0.516966	0.0597591	3.39024	2B	795065651	795069376	AX-89764914	AX-89412822	FALSE
AX-89345500	5	DEScap2012N-	GY	761998833	0.988889	0.000272491	1.618	0.900453	0.06312	3.56465	2B	761998833	761998833	AX-89345500	AX-89345500	FALSE
AX-89582536	5	DEScap2012N-	GY	409360181	0.999214	0.00109334	2.075	1.28324	0.0514396	2.96124	2B	409360181	409360181	AX-89582536	AX-89582536	FALSE
AX-89468439	5	DEScap2012N-	GY	412716008	0.414141	0.00107813	1.188	0.734114	0.051558	2.96733	2B	412716008	412716008	AX-89468439	AX-89468439	FALSE
AX-89329255_OTV	5	DEScap2012N-	GY	784849389	0.998878	0.00113441	1.148	0.712176	0.0511278	2.94523	2B	784849389	784908146	AX-89329255_OTV	AX-89470619	FALSE
AX-89321024_OTV	5	DEScap2012N-	GY	438886590	0.979349	0.00170684	0.978	0.628998	0.0476685	2.76781	2B	438886590	438886590	AX-89321024_OTV	AX-89321024_OTV	FALSE
AX-89321690	5	DEScap2012N-	GY	541823882	0.575982	0.00205232	1.214	0.794031	0.0461051	2.68775	2B	541822055	541823882	AX-89424873	AX-89321690	FALSE
AX-89610313	5	DEScap2012N-	GY	213826359	0.609989	0.00224234	1.828	1.20599	0.0453536	2.6493	2B	213826359	213826359	AX-89610313	AX-89610313	FALSE
AX-89570188	5	DEScap2012N-	GY	664220069	0.727273	0.00274048	1.232	0.829097	0.0436503	2.56217	2B	664220069	664220069	AX-89570188	AX-89570188	FALSE
AX-89436874	5	DEScap2012N-	GY	747860948	0.999551	0.00242839	-1.556	1.03448	0.044677	2.61468	2B	747860948	747860948	AX-89436874	AX-89436874	FALSE
AX-89505109	6	DEScap2012N-	GY	616447341	0.484848	0.000622845	1.477	0.873032	0.0561872	3.20562	2D	615461167	619096981	AX-89740393_OTV	AX-89387261	FALSE
AX-89311844	6	DEScap2012N-	GY	86078875	0.256453	0.00022286	1.302	0.714946	0.0647974	3.65197	2D	86078875	86078875	AX-89311844	AX-89311844	FALSE
AX-89513591	6	DEScap2012N-	GY	43104840	0.396072	0.000460109	-0.844	0.48785	0.0587332	3.33714	2D	43104840	43104840	AX-89513591	AX-89513591	FALSE
AX-89570878	6	DEScap2012N-	GY	109701003	0.855668	0.00143594	0.985	0.623716	0.0491329	2.84286	2D	109701003	109701003	AX-89570878	AX-89570878	FALSE
AX-89539161	6	DEScap2012N-	GY	128399405	0.867452	0.00224267	1.075	0.709209	0.0453524	2.64923	2D	128399405	128399405	AX-89539161	AX-89539161	FALSE
AX-89371003	6	DEScap2012N-	GY	37138525	0.497755	0.00156892	-0.732	0.467133	0.0483826	2.8044	2D	37138525	37138525	AX-89371003	AX-89371003	FALSE
AX-89701379	7	DEScap2012N-	GY	520441211	-0.106061	1.5817e-06	2.382	1.0178	0.104734	5.80088	3A	495073536	565378594	AX-89388653	AX-89722952	FALSE
AX-89678638	7	DEScap2012N-	GY	10349656	0.373737	0.000144592	-1.612	0.860711	0.0683943	3.83986	3A	10349656	10349656	AX-89678638	AX-89678638	FALSE
AX-89486625	7	DEScap2012N-	GY	12783938	0.490011	7.37566e-05	-1.606	0.823627	0.0739544	4.1322	3A	12780331	12783938	AX-89321162	AX-89486625	FALSE
AX-89763583	7	DEScap2012N-	GY	36310541	-0.0795174	6.98895e-05	1.88	0.96089	0.0743973	4.15559	3A	36310541	36310541	AX-89763583	AX-89763583	FALSE
AX-89740364	7	DEScap2012N-	GY	746187638	0.813244	0.00120039	1.384	0.862558	0.0506496	2.92068	3A	746187638	746191260	AX-89740364	AX-89563619	FALSE
AX-89524082	7	DEScap2012N-	GY	26706925	0.215376	0.00230715	-1.17	0.773882	0.0451118	2.63692	3A	26706925	26706925	AX-89524082	AX-89524082	FALSE
AX-89458094	7	DEScap2012N-	GY	704345711	0.0943322	0.00175225	1.035	0.66718	0.0474459	2.7564	3A	703889361	704345711	AX-89465075	AX-89458094	FALSE
AX-89409904	7	DEScap2012N-	GY	729719660	0.333333	0.00158451	-1.17	0.747266	0.0482988	2.8001	3A	729719660	729719660	AX-89409904	AX-89409904	FALSE
AX-89773865	7	DEScap2012N-	GY	731344493	-0.494949	0.00159151	1.536	0.981845	0.0482614	2.79819	3A	731344493	731344493	AX-89773865	AX-89773865	FALSE
AX-89693225	8	DEScap2012N-	GY	152835030	0.748373	0.000850671	1.496	0.906023	0.0535596	3.07024	3B	152835030	152835030	AX-89693225	AX-89693225	FALSE
AX-89532187	8	DEScap2012N-	GY	24388149	0.907576	0.000175734	1.948	1.05317	0.0667747	3.75514	3B	24261435	24388534	AX-89539646	AX-89309990	FALSE
AX-89412401	8	DEScap2012N-	GY	23194446	0.740404	0.000422493	0.94	0.539632	0.0594489	3.37418	3B	23194446	23703172	AX-89412401	AX-89776937	FALSE
AX-89555096	8	DEScap2012N-	GY	41971263	0.959596	0.00153508	0.955	0.608539	0.0485673	2.81387	3B	41971263	41971263	AX-89555096	AX-89555096	FALSE
AX-89639974_OTV	9	DEScap2012N-	GY	4821013	0.984063	4.53021e-05	-1.174	0.585653	0.0779514	4.34388	3D	4821013	4821013	AX-89639974_OTV	AX-89639974_OTV	FALSE
AX-89513955	9	DEScap2012N-	GY	113484873	0.91633	3.97981e-05	-1.332	0.659698	0.0790093	4.40014	3D	113484873	113484873	AX-89513955	AX-89513955	FALSE
AX-89356857	9	DEScap2012N-	GY	397779755	0.93771	0.000381168	2.16	1.23103	0.060312	3.41888	3D	375692385	397779755	AX-89548162	AX-89356857	FALSE
AX-89641336	10	DEScap2012N-	GY	59313024	0.73266	0.000247275	1.566	0.865735	0.0639306	3.60682	4A	59313024	60895331	AX-89641336	AX-89725238	FALSE
AX-89521787	10	DEScap2012N-	GY	667692748	0.998653	0.00013409	-1.235	0.65613	0.0690193	3.8726	4A	665437932	667701846	AX-89744973	AX-89391785	TRUE
AX-89401174	10	DEScap2012N-	GY	669383603	0.787879	0.000687715	1.761	1.04906	0.0553528	3.16259	4A	669383603	669383603	AX-89401174	AX-89401174	FALSE
AX-89615906_OTV	10	DEScap2012N-	GY	729279049	0.924916	0.000347423	1.081	0.612149	0.0610885	3.45914	4A	729279049	729279049	AX-89615906_OTV	AX-89615906_OTV	FALSE
AX-89486698	10	DEScap2012N-	GY	74177032	0.779349	0.00101942	1.73	1.0637	0.0520313	2.99165	4A	74177032	351149996	AX-89486698	AX-89600822	TRUE
AX-89432469_OTV	10	DEScap2012N-	GY	731391626	-0.787318	0.00167424	-0.864	0.554686	0.0478319	2.77618	4A	731391626	731391626	AX-89432469_OTV	AX-89432469_OTV	FALSE
AX-89355079	11	DEScap2012N-	GY	671815735	0.727273	0.000887312	-1.461	0.887955	0.0532037	3.05192	4B	671815735	672112431	AX-89355079	AX-89394046	FALSE
AX-89563677	11	DEScap2012N-	GY	13125101	-0.257576	0.000811575	1.404	0.847268	0.0539566	3.09067	4B	13057573	13125101	AX-89650100	AX-89563677	FALSE
AX-89701032	11	DEScap2012N-	GY	657993046	-0.424242	0.000486379	1.469	0.851879	0.0582669	3.31302	4B	657993046	657993046	AX-89701032	AX-89701032	FALSE
AX-89321410	11	DEScap2012N-	GY	658780715	0.13205	0.00046997	-1.454	0.841539	0.0585551	3.32793	4B	658780715	659149571	AX-89321410	AX-89328077	FALSE
AX-89412498	11	DEScap2012N-	GY	660655218	-0.262626	0.000112426	1.156	0.607744	0.0704779	3.94913	4B	660653908	660655218	AX-89694937	AX-89412498	FALSE
AX-89518652	11	DEScap2012N-	GY	13299628	0.90404	0.00111216	1.261	0.781116	0.0512953	2.95383	4B	12615241	13299628	AX-89556208	AX-89518652	FALSE
AX-89486232_OTV	11	DEScap2012N-	GY	655170424	-0.207127	0.00133704	-1.239	0.779937	0.0497372	2.87386	4B	655170424	655170424	AX-89486232_OTV	AX-89486232_OTV	FALSE
AX-89391664	11	DEScap2012N-	GY	10596874	0.876992	0.00149054	-0.747	0.474664	0.0488168	2.82666	4B	10596874	10606929	AX-89391664	AX-89728185	FALSE
AX-89381390	11	DEScap2012N-	GY	23657393	0.978451	0.00172701	-0.681	0.438423	0.0475688	2.7627	4B	23657059	23657393	AX-89546175	AX-89381390	FALSE
AX-89470227_OTV	13	DEScap2012N-	GY	702961676	0.838384	0.000774465	1.264	0.760142	0.0543514	3.111	5A	702961676	702961676	AX-89470227_OTV	AX-89470227_OTV	FALSE
AX-89463191	13	DEScap2012N-	GY	477448454	0.224242	0.00057709	0.719	0.422542	0.0568293	3.23876	5A	477448454	477448454	AX-89463191	AX-89463191	FALSE
AX-89595151	13	DEScap2012N-	GY	481460097	0.591302	0.00090862	-0.709	0.432065	0.0530033	3.04162	5A	480972243	481460097	AX-89422646	AX-89595151	FALSE
AX-89401627	13	DEScap2012N-	GY	579858595	-0.333333	0.000827893	0.763	0.46116	0.0537887	3.08203	5A	578454247	580189880	AX-89531737	AX-89683745	FALSE
AX-89610910	13	DEScap2012N-	GY	533963644	0.550505	0.00207877	1.728	1.13177	0.0459964	2.68219	5A	533963644	533963644	AX-89610910	AX-89610910	FALSE
AX-89574692	13	DEScap2012N-	GY	582387964	0.967789	0.00269934	0.828	0.556003	0.0437787	2.56874	5A	582387964	582387964	AX-89574692	AX-89574692	FALSE
AX-89645542	13	DEScap2012N-	GY	609209123	0.383838	0.00262609	-1.719	1.15164	0.0440124	2.58069	5A	609209123	609209123	AX-89645542	AX-89645542	FALSE
AX-89349208	14	DEScap2012N-	GY	473883036	0.651515	1.92035e-06	2.374	1.0223	0.103222	5.71662	5B	473878624	506314068	AX-89367034	AX-89579911	FALSE
AX-89392137	14	DEScap2012N-	GY	455746718	0.909091	0.00138279	0.897	0.565892	0.0494523	2.85924	5B	455738046	455746718	AX-89367708	AX-89392137	FALSE
AX-89712232_OTV	14	DEScap2012N-	GY	684918503	0.777778	0.00144379	-0.81	0.513297	0.0490867	2.8405	5B	684918503	684918503	AX-89712232_OTV	AX-89712232_OTV	FALSE
AX-89457949	14	DEScap2012N-	GY	571615105	0.494949	0.00151268	-0.7	0.445271	0.0486919	2.82025	5B	571615105	571615105	AX-89457949	AX-89457949	FALSE
AX-89312006	14	DEScap2012N-	GY	669306083	-0.262626	0.00181665	-0.748	0.483588	0.0471398	2.74073	5B	669306083	669306083	AX-89312006	AX-89312006	FALSE
AX-89453605	15	DEScap2012N-	GY	408776473	0.411392	2.31615e-05	1.933	0.931051	0.0834106	4.63523	5D	394102319	408776473	AX-89720611	AX-89453605	FALSE
AX-89468333	15	DEScap2012N-	GY	358627628	0.268126	0.0023919	0.594	0.394195	0.0448055	2.62126	5D	358627628	358627628	AX-89468333	AX-89468333	FALSE
AX-89373647	15	DEScap2012N-	GY	402494715	-0.0911061	0.00224795	0.696	0.459486	0.0453324	2.64821	5D	402489950	402494715	AX-89409946	AX-89373647	FALSE
AX-89736935_OTV	16	DEScap2012N-	GY	11273975	0.00482604	1.69725e-05	2.329	1.10418	0.0859235	4.77025	6A	9474351	11601811	AX-89389303	AX-89361303	FALSE
AX-89330995	16	DEScap2012N-	GY	483897200	0.989113	5.22001e-05	1.859	0.934746	0.0767917	4.28233	6A	483897200	483897200	AX-89330995	AX-89330995	FALSE
AX-89776466	16	DEScap2012N-	GY	553762600	-0.186756	1.67798e-07	2.585	1.01916	0.121895	6.77521	6A	536217415	554123854	AX-89533129	AX-89417066	FALSE
AX-89760277	16	DEScap2012N-	GY	58052179	0.0808081	0.000492214	1.299	0.753989	0.0581667	3.30785	6A	58052179	58052179	AX-89760277	AX-89760277	FALSE
AX-89537077	16	DEScap2012N-	GY	63592514	0.894949	0.000240387	1.488	0.821167	0.0641662	3.61909	6A	63120813	73979234	AX-89676748	AX-89603641	FALSE
AX-89650411	16	DEScap2012N-	GY	611412681	0.570707	0.00142539	0.771	0.487669	0.0491953	2.84606	6A	611412681	611412681	AX-89650411	AX-89650411	FALSE
AX-89349271	16	DEScap2012N-	GY	5324462	0.808081	0.00248508	-1.056	0.703337	0.0444811	2.60466	6A	5324462	5325846	AX-89349271	AX-89511171	FALSE
AX-89706573	16	DEScap2012N-	GY	7724777	0.363636	0.00262092	-0.939	0.628768	0.0440291	2.58155	6A	7724777	7724777	AX-89706573	AX-89706573	FALSE
AX-89336726	16	DEScap2012N-	GY	547293869	0.738496	0.00176033	-1.218	0.785669	0.0474068	2.7544	6A	545128178	547293869	AX-89475774	AX-89336726	FALSE
AX-89316696	17	DEScap2012N-	GY	480828793	0.75376	3.74908e-06	2.256	0.998666	0.0979708	5.42608	6B	479080494	531735421	AX-89405151	AX-89727418	TRUE
AX-89751015	17	DEScap2012N-	GY	609381241	0.805612	7.90652e-05	1.817	0.935571	0.0733825	4.10201	6B	545617014	631798628	AX-89695650	AX-89317673	TRUE
AX-89352015	17	DEScap2012N-	GY	34092346	0.151347	0.000731336	1.789	1.07045	0.0548346	3.13588	6B	34092346	34307549	AX-89352015	AX-89537549	FALSE
AX-89750447	17	DEScap2012N-	GY	568073497	0.0221661	0.000330176	1.038	0.585681	0.0615147	3.48125	6B	125415151	640902997	AX-89417745	AX-89632126	TRUE
AX-89674564	17	DEScap2012N-	GY	10727224	0.999551	0.000236248	-1.526	0.841436	0.0643111	3.62663	6B	10727224	10727224	AX-89674564	AX-89674564	FALSE
AX-89334747	17	DEScap2012N-	GY	647471834	0.637093	1.80298e-05	1.867	0.887805	0.0854359	4.74401	6B	646745225	653105652	AX-89741218	AX-89536034	FALSE
AX-89569784	17	DEScap2012N-	GY	28978262	0.641414	0.00210802	1.129	0.740243	0.0458779	2.67613	6B	28978262	28978262	AX-89569784	AX-89569784	FALSE
AX-89409525_OTV	17	DEScap2012N-	GY	706517172	0.39899	0.00230107	1.558	1.03015	0.0451342	2.63807	6B	706517172	706517172	AX-89409525_OTV	AX-89409525_OTV	FALSE
AX-89627687	18	DEScap2012N-	GY	462691762	-0.0959035	0.000882151	-0.723	0.439402	0.0532529	3.05446	6D	462691762	462691762	AX-89627687	AX-89627687	FALSE
AX-89380458	18	DEScap2012N-	GY	97926770	0.713861	0.00114565	1.513	0.939738	0.0510444	2.94095	6D	97926770	97926770	AX-89380458	AX-89380458	FALSE
AX-89471920	18	DEScap2012N-	GY	9247495	0.999888	0.00164478	1.393	0.893181	0.0479824	2.78389	6D	9247495	9973141	AX-89471920	AX-89600757	FALSE
AX-89627914	19	DEScap2012N-	GY	30258399	-0.0979237	0.00063076	1.729	1.02298	0.0560809	3.20014	7A	30258399	30258399	AX-89627914	AX-89627914	FALSE
AX-89376972	19	DEScap2012N-	GY	15274493	0.904489	0.00102066	-0.771	0.474137	0.0520211	2.99112	7A	15274493	15274493	AX-89376972	AX-89376972	FALSE
AX-89598294	19	DEScap2012N-	GY	573682183	0.988608	0.00105252	-1.394	0.859417	0.0517612	2.97777	7A	573682183	573682183	AX-89598294	AX-89598294	FALSE
AX-89510750	19	DEScap2012N-	GY	611290734	0.858586	0.00101532	-0.81	0.498154	0.0520654	2.9934	7A	611290734	611290734	AX-89510750	AX-89510750	FALSE
AX-89471757	19	DEScap2012N-	GY	21361101	0.383838	0.00147278	0.774	0.491391	0.0489183	2.83186	7A	21361101	21361101	AX-89471757	AX-89471757	FALSE
AX-89336531	19	DEScap2012N-	GY	53957884	0.612177	0.00231661	-1.037	0.686346	0.045077	2.63515	7A	53957884	53957884	AX-89336531	AX-89336531	FALSE
AX-89310017_OTV	20	DEScap2012N-	GY	5506051	0.95275	0.000897794	1.102	0.67048	0.0531045	3.04682	7B	5504237	5506051	AX-89417844_OTV	AX-89310017_OTV	FALSE
AX-89526501	20	DEScap2012N-	GY	8940128	0.678676	2.88217e-06	2.707	1.18522	0.100041	5.54028	7B	6066699	8940128	AX-89597558	AX-89526501	FALSE
AX-89533099_OTV	20	DEScap2012N-	GY	63173920	0.955948	4.56811e-05	1.941	0.969074	0.0778832	4.34026	7B	33813268	67809822	AX-89590794	AX-89455659	FALSE
AX-89719197	20	DEScap2012N-	GY	704157443	-0.494837	0.000827929	-0.747	0.451343	0.0537883	3.08201	7B	704157443	704157443	AX-89719197	AX-89719197	FALSE
AX-89672998	20	DEScap2012N-	GY	24350146	0.838384	0.000953774	1.849	1.13068	0.0525937	3.02055	7B	24350146	24350146	AX-89672998	AX-89672998	FALSE
AX-89526024	20	DEScap2012N-	GY	426538643	0.999776	0.00124894	1.1	0.688211	0.0503141	2.90346	7B	134555358	427293372	AX-89402156	AX-89407566	FALSE
AX-89385262	20	DEScap2012N-	GY	613595831	-0.0652076	0.00236007	0.899	0.596001	0.0449193	2.62708	7B	613595831	613595831	AX-89385262	AX-89385262	FALSE
AX-89509689	20	DEScap2012N-	GY	603654046	0.800898	0.00221757	1.64	1.08059	0.0454479	2.65412	7B	603654046	603654046	AX-89509689	AX-89509689	FALSE
AX-89716669_OTV	20	DEScap2012N-	GY	41361312	0.990909	0.00178971	1.337	0.86362	0.0472665	2.74722	7B	41361312	41361312	AX-89716669_OTV	AX-89716669_OTV	FALSE
AX-89359831	20	DEScap2012N-	GY	572400557	0.912065	0.00169851	1.153	0.741149	0.0477099	2.76993	7B	572400557	572400557	AX-89359831	AX-89359831	FALSE
AX-89666015	21	DEScap2012N-	GY	6771953	0.386869	0.000508856	1.163	0.676949	0.0578873	3.29341	7D	6771953	7501102	AX-89666015	AX-89592219	FALSE
AX-89450321	21	DEScap2012N-	GY	529713900	0.494725	0.000256178	1.317	0.730132	0.0636354	3.59146	7D	528579407	529960598	AX-89619024	AX-89562700	FALSE
AX-89715130	21	DEScap2012N-	GY	20399152	0.787879	0.00130264	1.993	1.25121	0.0499578	2.88517	7D	20399152	20399152	AX-89715130	AX-89715130	FALSE
AX-89474358	4	DEScap2012N-	GY	40958383	0.986195	0.000966371	0.958	0.586476	0.0524829	3.01486	2A	40958383	40958383	AX-89474358	AX-89474358	FALSE
AX-89332972	4	DEScap2012N-	GY	299783100	0.694837	0.00111881	1.426	0.883998	0.0512449	2.95124	2A	299783100	299783100	AX-89332972	AX-89332972	FALSE
AX-89662354	4	DEScap2012N-	GY	58385339	0.448878	0.0022175	0.91	0.599455	0.0454482	2.65414	2A	58384099	58385339	AX-89401083	AX-89662354	FALSE
AX-89320822	4	DEScap2012N-	GY	753778831	0.78569	0.00268636	1.575	1.05744	0.0438196	2.57084	2A	753778831	753778831	AX-89320822	AX-89320822	FALSE
AX-89590441	4	DEScap2012N-	GY	755741538	0.328283	0.00176097	1.713	1.1051	0.0474038	2.75425	2A	755741538	755748560	AX-89590441	AX-89321494	FALSE
AX-89770456	4	DEScap2012N-	GY	769399246	-0.0555556	0.00183729	-0.729	0.472193	0.047044	2.73582	2A	769399246	769399246	AX-89770456	AX-89770456	FALSE
AX-89371673	12	DEScap2012N-	GY	13252399	0.218126	0.00127542	-0.844	0.529012	0.0501365	2.89435	4D	13252399	13252399	AX-89371673	AX-89371673	FALSE
AX-89422380	10	17INRmon NUE HN	GYC	681102120	0.132159	6.35009e-07	2.67	1.08508	0.0519375	6.19722	4A	681102120	681102120	AX-89422380	AX-89422380	FALSE
AX-89647582	5	INRmon2013N+	GYC	129197952	-0.0743333	6.43201e-07	3.303	1.36373	0.110695	6.19165	2B	129197952	131309027	AX-89647582	AX-89440441	FALSE
AX-89471105	20	INRmon2013N+	GYC	3793228	0.865722	4.03164e-06	1.312	0.58261	0.0965143	5.39452	7B	3791276	3848983	AX-89592205	AX-89586028	FALSE
AX-89737121	7	INRmon2013N+	GYC	10166341	0.998444	1.02991e-05	-1.844	0.853768	0.0891158	4.9872	3A	10166341	10166341	AX-89737121	AX-89737121	FALSE
AX-89631744	5	INRmon2012N+	GN	18176227	0.0826757	1.55205e-06	-6.339	2.70793	0.106327	5.80909	2B	14851323	20684171	AX-89635949	AX-89605715	FALSE
AX-89685317	5	INRmon2012N+	GN	242171624	-0.08849	3.65487e-05	-5.402	2.6648	0.0808365	4.43713	2B	242171624	242171624	AX-89685317	AX-89685317	FALSE
AX-89672243	1	INRmon2012N+	GN	163394076	-0.405128	5.19541e-05	4.104	2.06343	0.0779258	4.28438	1A	163394076	163394076	AX-89672243	AX-89672243	FALSE
AX-89773912	4	INRmon2012N+	GN	12340148	0.574359	6.3762e-05	-5.461	2.77753	0.0762246	4.19544	2A	12340148	12340148	AX-89773912	AX-89773912	FALSE
AX-89681361	14	INRmon2012N+	GN	685071321	0.989744	5.28653e-05	4.169	2.09857	0.0777815	4.27683	5B	685071321	685071321	AX-89681361	AX-89681361	FALSE
AX-89310588	16	INRmon2012N+	GN	554106572	0.520285	4.26524e-05	8.049	4.00358	0.0795601	4.37006	6A	554106572	554106572	AX-89310588	AX-89310588	FALSE
AX-89518279	19	INRmon2012N+	GN	1320650	0.903248	6.4084e-05	-8.53	4.33977	0.0761827	4.19325	7A	1320650	1320650	AX-89518279	AX-89518279	FALSE
AX-89449253	20	INRmon2012N+	GN	637692180	-0.374359	9.34117e-06	-5.068	2.3364	0.0919917	5.0296	7B	635110637	637692180	AX-89438334	AX-89449253	FALSE
AX-89466701	2	17RAGlou SEP INOC	PH	136627426	0.964758	9.18489e-07	-13.772	5.6772	0.0505251	6.03693	1B	136627426	137125322	AX-89466701	AX-89355325	FALSE
AX-89728848	5	17RAGlou SEP INOC	PH	27544466	0.251101	2.691e-06	28.273	12.1759	0.0463956	5.57009	2B	27053519	28095208	AX-89619490	AX-89561146	FALSE
AX-89763994	5	17RAGlou SEP INOC	PH	34284514	0.257709	4.05027e-05	15.461	7.59116	0.0358867	4.39252	2B	34284514	34284514	AX-89763994	AX-89763994	FALSE
AX-89606720_OTV	5	17RAGlou SEP INOC	PH	222006117	0.409692	6.77183e-06	40.397	18.1231	0.0428324	5.16929	2B	157689605	620231249	AX-89554585_OTV	AX-89756068_OTV	TRUE
AX-89606720	5	17RAGlou SEP INOC	PH	222006116	0.00220264	0.000243849	14.933	8.18801	0.0288793	3.61288	2B	222006116	222006116	AX-89606720	AX-89606720	FALSE
AX-89667905_OTV	5	17RAGlou SEP INOC	PH	677960910	0.731278	0.000334551	21.679	12.1536	0.0276434	3.47554	2B	677960910	677960910	AX-89667905_OTV	AX-89667905_OTV	FALSE
AX-89617233	6	17RAGlou SEP INOC	PH	29617880	0.0484581	1.61506e-06	17.708	7.46585	0.0483598	5.79181	2D	20813689	29617880	AX-89366683	AX-89617233	TRUE
AX-89558081	6	17RAGlou SEP INOC	PH	34676186	0.0374449	8.69052e-09	19.295	6.81818	0.0681293	8.06095	2D	34676186	34676186	AX-89558081	AX-89558081	FALSE
AX-89385223	6	17RAGlou SEP INOC	PH	166869744	0.718062	9.52622e-05	25.152	12.978	0.0325512	4.02108	2D	166869744	172822838	AX-89385223	AX-89697375	TRUE
AX-89571542	6	17RAGlou SEP INOC	PH	32733886	0.843612	0.000180604	-13.944	7.4927	0.0300527	3.74327	2D	32625149	32733886	AX-89772974	AX-89571542	TRUE
AX-89684085	6	17RAGlou SEP INOC	PH	37615360	0.129956	0.000332019	17.598	9.86036	0.0276731	3.47884	2D	37615360	37615360	AX-89684085	AX-89684085	FALSE
AX-89691891	6	17RAGlou SEP INOC	PH	75285694	0.0903084	0.000330703	-12.355	6.92063	0.0276886	3.48056	2D	75285694	75285694	AX-89691891	AX-89691891	FALSE
AX-89710754	8	17RAGlou SEP INOC	PH	38050465	0.563877	8.12543e-05	13.536	6.91735	0.033172	4.09015	3B	32461756	38050465	AX-89559852	AX-89710754	FALSE
AX-89360749	8	17RAGlou SEP INOC	PH	366827659	0.982379	2.38468e-06	41.702	17.8675	0.046861	5.62257	3B	298272647	405644518	AX-89497574	AX-89348686	FALSE
AX-89415660_OTV	8	17RAGlou SEP INOC	PH	40236439	-0.00881057	0.000134554	18.834	9.92929	0.0312026	3.8711	3B	39630868	40236439	AX-89321857_OTV	AX-89415660_OTV	FALSE
AX-89321686	10	17RAGlou SEP INOC	PH	602115296	0.343612	1.85097e-05	13.917	6.55518	0.0389334	4.7326	4A	602106592	602246266	AX-89455593	AX-89719379	FALSE
AX-89570797	10	17RAGlou SEP INOC	PH	626652615	0.19163	8.23117e-05	-14.509	7.42063	0.0331215	4.08454	4A	626014522	626655172	AX-89730666	AX-89397328	FALSE
AX-89439359	10	17RAGlou SEP INOC	PH	263640035	0.922907	0.00033075	-24.564	13.76	0.027688	3.4805	4A	263640035	263640035	AX-89439359	AX-89439359	FALSE
AX-89350544	11	17RAGlou SEP INOC	PH	31479369	0.180617	1.11995e-09	23.987	8.02481	0.0757003	8.9508	4B	28403551	497881663	AX-89649533	AX-89483762	FALSE
AX-89688822	11	17RAGlou SEP INOC	PH	49274370	0.854626	8.90357e-05	-10.555	5.42398	0.032815	4.05044	4B	49274370	55919509	AX-89688822	AX-89443197	FALSE
AX-89498886	11	17RAGlou SEP INOC	PH	35635747	0.418502	0.000199809	-10.976	5.93745	0.0296578	3.69938	4B	35635747	38606795	AX-89498886	AX-89639534	FALSE
AX-89441383	12	17RAGlou SEP INOC	PH	16747993	0.900881	4.62957e-14	29.255	7.99025	0.1114	13.3345	4D	12773227	25398630	AX-89585223	AX-89515224	TRUE
AX-89541223	12	17RAGlou SEP INOC	PH	28448463	0.264317	1.04916e-07	21.165	8.07135	0.0587839	6.97916	4D	28448463	28448463	AX-89541223	AX-89541223	FALSE
AX-89349497	12	17RAGlou SEP INOC	PH	261757952	0.757709	0.000143337	-23.329	12.3487	0.0309556	3.84364	4D	261757952	261757952	AX-89349497	AX-89349497	FALSE
AX-89647419	12	17RAGlou SEP INOC	PH	364589525	-0.129956	0.000134541	25.511	13.449	0.031203	3.87114	4D	364589525	404159007	AX-89647419	AX-89571869	FALSE
AX-89688937_OTV	16	17RAGlou SEP INOC	PH	2716032	0.621145	8.84268e-05	-16.841	8.65054	0.0328418	4.05342	6A	1897730	2716032	AX-89654823_OTV	AX-89688937_OTV	FALSE
AX-89697342	16	17RAGlou SEP INOC	PH	32913044	0.810573	0.000154129	10.502	5.58487	0.030672	3.81212	6A	32913044	32913044	AX-89697342	AX-89697342	FALSE
AX-89633623_OTV	16	17RAGlou SEP INOC	PH	1039553	0.259912	0.000264542	-11.682	6.44156	0.028561	3.57751	6A	1039553	1241920	AX-89633623_OTV	AX-89497702_OTV	FALSE
AX-89763591_OTV	16	17RAGlou SEP INOC	PH	3687690	0.306167	0.000303155	18.573	10.3397	0.0280285	3.51834	6A	3687690	3687690	AX-89763591_OTV	AX-89763591_OTV	FALSE
AX-89666524	17	17RAGlou SEP INOC	PH	1160103	0.764317	3.15698e-05	12.463	6.03678	0.036857	4.50073	6B	1160103	4871334	AX-89666524	AX-89598487	FALSE
AX-89567863	17	17RAGlou SEP INOC	PH	4585018	0.374449	5.40762e-06	15.878	7.05049	0.0437024	5.26699	6B	4579101	4764818	AX-89732850_OTV	AX-89461773_OTV	FALSE
AX-89537508	17	17RAGlou SEP INOC	PH	101215674	0.938326	0.000118797	19.42	10.1578	0.0316891	3.92519	6B	101215674	101215674	AX-89537508	AX-89537508	FALSE
AX-89580641	17	17RAGlou SEP INOC	PH	100614726	0.713656	0.000243329	12.59	6.90212	0.0288877	3.61381	6B	100614726	100614726	AX-89580641	AX-89580641	FALSE
AX-89348638	17	17RAGlou SEP INOC	PH	267926548	0.645374	0.00027616	-18.022	9.9673	0.028393	3.55884	6B	267926548	267926548	AX-89348638	AX-89348638	FALSE
AX-89775515_OTV	9	17RAGlou SEP INOC	PH	1883659	0.964758	0.000129996	-13.224	6.95628	0.0313372	3.88607	3D	1883659	1883659	AX-89775515_OTV	AX-89775515_OTV	FALSE
AX-89640825	14	17RAGlou SEP INOC	PH	693873394	-0.092511	0.000111959	11.137	5.80371	0.0319206	3.95094	5B	693873394	693873394	AX-89640825	AX-89640825	FALSE
AX-89552826	14	17RAGlou SEP INOC	PH	463845487	0.53304	0.000284302	27.435	15.2041	0.0282795	3.54622	5B	463845487	463845487	AX-89552826	AX-89552826	FALSE
AX-89542640_OTV	19	17RAGlou SEP INOC	PH	690931175	0.788546	0.000120823	-24.765	12.9678	0.031623	3.91785	7A	690931175	690931175	AX-89542640_OTV	AX-89542640_OTV	FALSE
AX-89491483	19	17RAGlou SEP INOC	PH	55596588	0.292952	0.000227672	21.175	11.5562	0.0291476	3.64269	7A	55596588	55596589	AX-89491483	AX-89491483_OTV	FALSE
AX-89716635	1	17RAGlou SEP INOC	PH	570390850	0.938326	0.000168871	15.306	8.18829	0.0303151	3.77245	1A	570390850	570390850	AX-89716635	AX-89716635	FALSE
AX-89420689	3	17RAGlou SEP INOC	PH	455793073	0.896476	0.000322275	14.173	7.92467	0.0277895	3.49177	1D	455793073	455793073	AX-89420689	AX-89420689	FALSE
AX-89407053	13	17RAGlou SEP INOC	PH	689419360	0.839207	0.000273627	10.412	5.75503	0.028429	3.56284	5A	689419360	689419360	AX-89407053	AX-89407053	FALSE
AX-89512813_OTV	13	17RAGlou SEP INOC	PH	702490421	0.0660793	0.000322755	-17.051	9.53454	0.0277836	3.49113	5A	702490421	702490421	AX-89512813_OTV	AX-89512813_OTV	FALSE
AX-89714105	13	17RAGlou SEP INOC	PH	527841524	0.488987	0.000266489	-10.355	5.71264	0.0285324	3.57432	5A	527841524	527841524	AX-89714105	AX-89714105	FALSE
AX-89415318	13	17RAGlou SEP INOC	PH	671454249	0.4163	0.000373915	14.315	8.08987	0.0272086	3.42723	5A	671454249	671454249	AX-89415318	AX-89415318	FALSE
AX-89521287	20	17RAGlou SEP INOC	PH	740042889	0.403084	0.000316733	-12.628	7.05189	0.0278573	3.49931	7B	740042889	740042889	AX-89521287	AX-89521287	FALSE
AX-89665685	1	17BAYmil WUE IRR	GYC	11644304	0.197368	4.81194e-05	2.082	1.03202	0.0350658	4.31768	1A	11633671	11824545	AX-89739933	AX-89554214	FALSE
AX-89375214	1	17BAYmil WUE IRR	GYC	586292570	0.719298	0.000383162	1.413	0.800178	0.0269971	3.41662	1A	586292570	586292570	AX-89375214	AX-89375214	FALSE
AX-89678760	1	17BAYmil WUE IRR	GYC	547849691	0.679825	0.00056181	2.601	1.51569	0.0255079	3.25041	1A	547849691	547849691	AX-89678760	AX-89678760	FALSE
AX-89595686_OTV	2	17BAYmil WUE IRR	GYC	431997580	0.552632	7.76673e-05	-2.136	1.08879	0.0332063	4.10976	1B	374020596	433103928	AX-89547028	AX-89481530	FALSE
AX-89589856	2	17BAYmil WUE IRR	GYC	38591156	0.385965	0.000405256	1.354	0.769785	0.0267789	3.39227	1B	38591156	38591156	AX-89589856	AX-89589856	FALSE
AX-89647092_OTV	6	17BAYmil WUE IRR	GYC	16355207	0.45614	9.03366e-05	2.78	1.42968	0.032619	4.04414	2D	16355207	17836499	AX-89647092_OTV	AX-89383564_OTV	FALSE
AX-89558081	6	17BAYmil WUE IRR	GYC	34676186	0.0416667	1.76925e-05	-1.348	0.633443	0.0389435	4.75221	2D	34676186	34676186	AX-89558081	AX-89558081	FALSE
AX-89468799	7	17BAYmil WUE IRR	GYC	36650510	0.682018	7.60101e-05	-2.496	1.27034	0.0332902	4.11913	3A	36650510	36873900	AX-89468799	AX-89367044	FALSE
AX-89397049	7	17BAYmil WUE IRR	GYC	674589273	0.828947	6.77369e-05	3.205	1.62013	0.0337379	4.16917	3A	674589273	674589273	AX-89397049	AX-89397049	FALSE
AX-89477520	7	17BAYmil WUE IRR	GYC	133060908	0.5	0.000142394	-2.051	1.08507	0.0308493	3.84651	3A	133060908	133060908	AX-89477520	AX-89477520	FALSE
AX-89343508	7	17BAYmil WUE IRR	GYC	721296197	0.162281	0.000221807	-1.058	0.576546	0.0291247	3.65403	3A	721296197	721323527	AX-89343508	AX-89724831	FALSE
AX-89542426	9	17BAYmil WUE IRR	GYC	507029141	0.995614	4.31261e-05	-2.356	1.16084	0.035491	4.36526	3D	507029141	507029141	AX-89542426	AX-89542426	FALSE
AX-89472997	10	17BAYmil WUE IRR	GYC	683900373	0.232456	8.11034e-06	2.38	1.07669	0.0419567	5.09096	4A	681096540	684273914	AX-89719605	AX-89604074	FALSE
AX-89775889	10	17BAYmil WUE IRR	GYC	742553262	0.947368	0.000102128	-1.394	0.722356	0.032142	3.99085	4A	742553262	742553262	AX-89775889	AX-89775889	FALSE
AX-89448181	10	17BAYmil WUE IRR	GYC	637162665	0.45614	0.000402687	0.992	0.563762	0.0268036	3.39503	4A	636987952	637162665	AX-89694025	AX-89448181	FALSE
AX-89597823	10	17BAYmil WUE IRR	GYC	671945796	0.5	0.000340637	1.948	1.09363	0.0274549	3.46771	4A	671945796	672834321	AX-89597823	AX-89568888_OTV	FALSE
AX-89773508	11	17BAYmil WUE IRR	GYC	639846308	0.671053	5.85e-05	2.019	1.01195	0.0343074	4.23284	4B	639845300	639947593	AX-89604931	AX-89565009	FALSE
AX-89398801	11	17BAYmil WUE IRR	GYC	660678740	0.54386	0.000492315	-1.428	0.823752	0.0260216	3.30776	4B	660678740	660678740	AX-89398801	AX-89398801	FALSE
AX-89359050	11	17BAYmil WUE IRR	GYC	35204693	0.600877	0.000519523	-1.262	0.730929	0.0258123	3.2844	4B	31193927	35204693	AX-89388966	AX-89359050	FALSE
AX-89643459	11	17BAYmil WUE IRR	GYC	51876574	0.894737	0.000364449	1.483	0.836621	0.027192	3.43836	4B	51876574	51876574	AX-89643459	AX-89643459	FALSE
AX-89571990_OTV	11	17BAYmil WUE IRR	GYC	636248483	0.495614	0.000516891	1.589	0.919705	0.0258321	3.2866	4B	636248483	636248483	AX-89571990_OTV	AX-89571990_OTV	FALSE
AX-89756333	14	17BAYmil WUE IRR	GYC	543798046	0.975877	4.96384e-05	-3.437	1.70693	0.0349452	4.30418	5B	543798046	544380123	AX-89756333	AX-89326061	FALSE
AX-89734880	14	17BAYmil WUE IRR	GYC	663135968	0.311404	3.77111e-05	1.229	0.601262	0.0360116	4.42353	5B	663135968	663796567	AX-89734880	AX-89472470	FALSE
AX-89346942	14	17BAYmil WUE IRR	GYC	669484151	0.631579	7.84597e-05	1.1	0.560973	0.0331669	4.10535	5B	669484151	669484151	AX-89346942	AX-89346942	FALSE
AX-89767564	14	17BAYmil WUE IRR	GYC	47124161	0.425439	0.000136288	-2.458	1.29662	0.0310198	3.86554	5B	47124161	47124161	AX-89767564	AX-89767564	FALSE
AX-89484771	14	17BAYmil WUE IRR	GYC	43439099	0.537281	0.000293937	2.339	1.2995	0.0280288	3.53175	5B	43439099	43439099	AX-89484771	AX-89484771	FALSE
AX-89687385	14	17BAYmil WUE IRR	GYC	539303552	0.263158	0.000252945	-1.511	0.830391	0.0286134	3.59697	5B	539303552	539303552	AX-89687385	AX-89687385	FALSE
AX-89413504	15	17BAYmil WUE IRR	GYC	43417114	0.254386	1.20078e-06	-2.769	1.1535	0.0492909	5.92054	5D	42936561	49019227	AX-89456208	AX-89345325	FALSE
AX-89468762	15	17BAYmil WUE IRR	GYC	319249400	0.666667	3.76056e-05	-1.902	0.930259	0.0360224	4.42475	5D	303758647	319249400	AX-89673169	AX-89468762	FALSE
AX-89464360	15	17BAYmil WUE IRR	GYC	266330437	0.723684	0.00057825	-1.341	0.783065	0.0253957	3.23788	5D	266330437	266330437	AX-89464360	AX-89464360	FALSE
AX-89630306	15	17BAYmil WUE IRR	GYC	437444828	0.936404	0.000422459	-1.858	1.05919	0.0266171	3.37422	5D	437444828	437444828	AX-89630306	AX-89630306	FALSE
AX-89381726	15	17BAYmil WUE IRR	GYC	439334967	0.828947	0.000331052	-1.494	0.837104	0.027566	3.4801	5D	439334967	439334967	AX-89381726	AX-89381726	FALSE
AX-89336726_OTV	16	17BAYmil WUE IRR	GYC	547293870	0.666667	7.06632e-05	1.999	1.01306	0.0335736	4.15081	6A	547293870	547293870	AX-89336726_OTV	AX-89336726_OTV	FALSE
AX-89390589_OTV	16	17BAYmil WUE IRR	GYC	601008420	0.416667	7.26265e-05	2.847	1.44512	0.0334671	4.13891	6A	601008298	601008420	AX-89512013	AX-89390589_OTV	FALSE
AX-89676118	16	17BAYmil WUE IRR	GYC	61672513	0.144737	0.00022178	1.965	1.07022	0.0291252	3.65408	6A	61672513	61672513	AX-89676118	AX-89676118	FALSE
AX-89351230	16	17BAYmil WUE IRR	GYC	606041773	0.796053	0.000247635	2.525	1.38569	0.028696	3.60619	6A	606041773	606041773	AX-89351230	AX-89351230	FALSE
AX-89434260	16	17BAYmil WUE IRR	GYC	595185244	0.835526	0.000528502	1.383	0.801865	0.0257457	3.27695	6A	595185244	595185244	AX-89434260	AX-89434260	FALSE
AX-89534111	18	17BAYmil WUE IRR	GYC	461371197	0.0811404	6.83004e-05	1.194	0.603933	0.0337057	4.16558	6D	461315670	461824154	AX-89434997	AX-89444604	FALSE
AX-89388377	18	17BAYmil WUE IRR	GYC	13070441	0.736842	0.000227055	-1.661	0.9063	0.0290337	3.64387	6D	13070441	13070441	AX-89388377	AX-89388377	FALSE
AX-89516178	18	17BAYmil WUE IRR	GYC	123786058	0.901316	0.000503726	-1.207	0.697591	0.0259325	3.29781	6D	123786058	123786058	AX-89516178	AX-89516178	FALSE
AX-89535184	19	17BAYmil WUE IRR	GYC	5916562	0.960526	6.92586e-05	-1.516	0.767562	0.0336516	4.15953	7A	1702361	5916562	AX-89407560	AX-89535184	FALSE
AX-89431974	19	17BAYmil WUE IRR	GYC	443389358	0.947368	2.23691e-06	2.663	1.13776	0.0469098	5.65035	7A	244676404	457415820	AX-89510660	AX-89341946	FALSE
AX-89364553	19	17BAYmil WUE IRR	GYC	537880247	0.263158	3.81129e-05	2.972	1.45445	0.0359704	4.41893	7A	524163481	538244720	AX-89505184	AX-89337074	FALSE
AX-89737480	19	17BAYmil WUE IRR	GYC	675500721	0.923246	9.61644e-05	1.157	0.59724	0.032376	4.01699	7A	675499730	677700671	AX-89311659	AX-89592592	FALSE
AX-89503637	19	17BAYmil WUE IRR	GYC	163789927	0.692982	0.000555195	1.05	0.611033	0.025554	3.25555	7A	163789927	163789927	AX-89503637	AX-89503637	FALSE
AX-89746386	19	17BAYmil WUE IRR	GYC	635494311	0.984649	0.000430554	1.74	0.993699	0.0265432	3.36597	7A	635494311	635494311	AX-89746386	AX-89746386	FALSE
AX-89381022	19	17BAYmil WUE IRR	GYC	635502370	0.399123	0.000522313	-2.036	1.17938	0.0257915	3.28207	7A	635502370	635502370	AX-89381022	AX-89381022	FALSE
AX-89391394	19	17BAYmil WUE IRR	GYC	661279762	0.848684	0.000362402	1.403	0.791093	0.0272139	3.44081	7A	661169347	661279762	AX-89573217	AX-89391394	FALSE
AX-89527401	21	17BAYmil WUE IRR	GYC	394116320	0.951754	8.71736e-05	2.233	1.14583	0.0327576	4.05961	7D	394116320	394116320	AX-89527401	AX-89527401	FALSE
AX-89602447	21	17BAYmil WUE IRR	GYC	4633061	0.747807	0.000402158	-1.464	0.831546	0.0268088	3.3956	7D	4633061	4633061	AX-89602447	AX-89602447	FALSE
AX-89332406	8	17BAYmil WUE IRR	GYC	670211238	0.265351	9.86867e-05	-2.365	1.22303	0.0322753	4.00574	3B	669949366	672108984	AX-89627004	AX-89370165	FALSE
AX-89505441	8	17BAYmil WUE IRR	GYC	72032247	0.885965	0.000537935	-2.987	1.73439	0.0256768	3.26927	3B	72032247	72032247	AX-89505441	AX-89505441	FALSE
AX-89589277	8	17BAYmil WUE IRR	GYC	416285912	0.752193	0.000469498	1.03	0.592088	0.0262063	3.32837	3B	416285912	416285912	AX-89589277	AX-89589277	FALSE
AX-89414248	8	17BAYmil WUE IRR	GYC	505010000	0.774123	0.000325605	2.01	1.12479	0.0276306	3.48731	3B	505010000	505010000	AX-89414248	AX-89414248	FALSE
AX-89620465_OTV	8	17BAYmil WUE IRR	GYC	803773901	0.877193	0.000512218	1.819	1.05241	0.0258674	3.29055	3B	803773901	803773901	AX-89620465_OTV	AX-89620465_OTV	FALSE
AX-89316742	8	17BAYmil WUE IRR	GYC	670211313	0.820175	0.000522786	-1.248	0.723241	0.025788	3.28168	3B	670211313	670211313	AX-89316742	AX-89316742	FALSE
AX-89590851	17	17BAYmil WUE IRR	GYC	506724265	0.833333	0.000139371	-2.827	1.49344	0.0309328	3.85583	6B	506724265	506724265	AX-89590851	AX-89590851	TRUE
AX-89410266_OTV	17	17BAYmil WUE IRR	GYC	704305600	0.0811404	0.000249543	-1	0.548969	0.0286661	3.60285	6B	704137796	704305600	AX-89332331	AX-89410266_OTV	FALSE
AX-89458502	3	17BAYmil WUE IRR	GYC	452008574	0.741228	0.000339173	-1.861	1.04419	0.0274717	3.46958	1D	452008574	452008574	AX-89458502	AX-89458502	FALSE
AX-89753907	3	17BAYmil WUE IRR	GYC	176353101	-0.0855263	0.000470738	-2.742	1.57645	0.026196	3.32722	1D	176353101	176353101	AX-89753907	AX-89753907	FALSE
AX-89772636	4	17BAYmil WUE IRR	GYC	619766926	0.892544	0.000285392	2.207	1.22366	0.0281437	3.54456	2A	618979512	619766926	AX-89542187	AX-89772636	FALSE
AX-89563904	5	17BAYmil WUE IRR	GYC	139799234	0.232456	0.000418896	-1.981	1.12875	0.0266501	3.37789	2B	139799234	139799234	AX-89563904	AX-89563904	FALSE
AX-89708737	5	17BAYmil WUE IRR	GYC	788684565	0.901316	0.000497049	1.848	1.06655	0.0259844	3.3036	2B	788684565	788684565	AX-89708737	AX-89708737	FALSE
AX-89319786	5	17BAYmil WUE IRR	GYC	731001291	0.868421	0.000545014	2.108	1.22545	0.025626	3.26359	2B	731001291	731001291	AX-89319786	AX-89319786	FALSE
AX-89472792	5	17BAYmil WUE IRR	GYC	585338759	0.394737	0.000301489	2.636	1.46681	0.0279301	3.52073	2B	585338759	585338759	AX-89472792	AX-89472792	FALSE
AX-89366544	12	17BAYmil WUE IRR	GYC	473819613	0.70614	0.000202595	2.408	1.3039	0.0294773	3.69337	4D	473819613	473819613	AX-89366544	AX-89366544	FALSE
AX-89648411	12	17BAYmil WUE IRR	GYC	110087658	0.675439	0.000379867	-1.208	0.683353	0.0270307	3.42037	4D	110087658	192767099	AX-89648411	AX-89633076	FALSE
AX-89334075	13	17BAYmil WUE IRR	GYC	37777981	0.311404	0.000181328	1.138	0.611817	0.0299089	3.74154	5A	37777981	37777981	AX-89334075	AX-89334075	FALSE
AX-89396744	13	17BAYmil WUE IRR	GYC	680114397	-0.118421	0.000325592	2.448	1.36979	0.0276308	3.48733	5A	680114397	680198518	AX-89396744	AX-89657774	FALSE
AX-89728324_OTV	20	17BAYmil WUE IRR	GYC	1099503	0.964912	0.000482932	-1.244	0.716524	0.0260965	3.31611	7B	1099503	1099503	AX-89728324_OTV	AX-89728324_OTV	FALSE
AX-89708458	20	BAYvra2013N-	DOE	699917654	0.540816	8.08131e-07	0.654	0.272354	0.110935	6.09252	7B	699917654	699917654	AX-89708458	AX-89708458	FALSE
AX-89621661	13	BAYvra2013N-	DOE	680593368	0.0865868	5.31913e-06	0.848	0.381251	0.0960852	5.27416	5A	680593368	680593368	AX-89621661	AX-89621661	FALSE
AX-89766705	21	BAYvra2013N-	DOE	58461083	0.486818	4.948e-06	0.795	0.356023	0.0966631	5.30557	7D	58461083	58461083	AX-89766705	AX-89766705	FALSE
AX-89499039	4	MOMall2014N-	GN	432103684	0.3	2.11415e-07	10.823	4.29808	0.119096	6.67486	2A	429390667	467026351	AX-89565813	AX-89723893	FALSE
AX-89489098	4	MOMall2014N-	GN	85596128	0.408944	0.000273513	5.686	3.16523	0.0624938	3.56302	2A	83855546	85596128	AX-89508661	AX-89489098	FALSE
AX-89739326	4	MOMall2014N-	GN	709417601	0.815778	7.67455e-05	4.582	2.35455	0.0729415	4.11495	2A	709417601	712242106	AX-89739326	AX-89769987	FALSE
AX-89636364	4	MOMall2014N-	GN	729534558	0.999778	0.000552066	-5.775	3.38187	0.0566593	3.25801	2A	729534558	729534558	AX-89636364	AX-89636364	FALSE
AX-89496460	4	MOMall2014N-	GN	752016036	0.870333	7.54429e-05	3.996	2.05142	0.0730812	4.12238	2A	751511898	752034154	AX-89315514	AX-89564654	TRUE
AX-89463682	4	MOMall2014N-	GN	755742801	0.51	0.000203115	6.129	3.3447	0.0649536	3.69226	2A	755742801	755742801	AX-89463682	AX-89463682	FALSE
AX-89342961	13	MOMall2014N-	GN	672405676	0.853222	6.9487e-07	10.622	4.39823	0.110107	6.1581	5A	672335768	672408584	AX-89352435	AX-89537008	FALSE
AX-89354225	13	MOMall2014N-	GN	680216969	0.149556	1.86851e-05	7.55	3.59666	0.0843647	4.7285	5A	680211756	680662233	AX-89587234	AX-89396743	FALSE
AX-89419085	13	MOMall2014N-	GN	391965249	0.987389	0.000235568	4.897	2.69856	0.0637293	3.62788	5A	389751446	392325193	AX-89769670	AX-89453765	FALSE
AX-89367573	13	MOMall2014N-	GN	664488067	0.305222	0.000474785	3.343	1.93573	0.0579154	3.3235	5A	664488067	664488067	AX-89367573	AX-89367573	FALSE
AX-89638351	13	MOMall2014N-	GN	667094341	0.72	0.000136025	5.154	2.74122	0.0682551	3.86638	5A	667094341	667094341	AX-89638351	AX-89638351	FALSE
AX-89509067	13	MOMall2014N-	GN	670408093	0.141155	0.000301444	4.37	2.44931	0.0616884	3.52079	5A	670408093	670408093	AX-89509067	AX-89509067	FALSE
AX-89326225	13	MOMall2014N-	GN	671084322	0.31	0.000550891	7.677	4.49466	0.0566771	3.25893	5A	671084322	671084322	AX-89326225	AX-89326225	FALSE
AX-89433202	16	MOMall2014N-	GN	537908854	-0.185	2.28493e-07	11.693	4.65601	0.118515	6.64113	6A	533405697	554106572	AX-89620345	AX-89310588	FALSE
AX-89492405	6	MOMall2014N-	GN	563790441	0.76	1.42149e-05	6.964	3.27349	0.0865506	4.84726	2D	563790441	563790441	AX-89492405	AX-89492405	FALSE
AX-89441180	6	MOMall2014N-	GN	28005216	0.761111	4.81742e-05	7.083	3.54513	0.0767301	4.31719	2D	22281673	28005216	AX-89477710	AX-89441180	FALSE
AX-89485100_OTV	11	MOMall2014N-	GN	607288647	0.27	1.73497e-05	9.901	4.69909	0.0849583	4.76071	4B	607288647	609476311	AX-89485100_OTV	AX-89605753	FALSE
AX-89383112	11	MOMall2014N-	GN	657819011	0.391722	0.000175996	5.721	3.0929	0.0661354	3.7545	4B	657292472	657819011	AX-89643299	AX-89383112	FALSE
AX-89313452	11	MOMall2014N-	GN	672446367	0.719333	0.000284716	7.829	4.37056	0.0621615	3.54559	4B	672446367	672446367	AX-89313452	AX-89313452	FALSE
AX-89603077	11	MOMall2014N-	GN	9888202	0.715	0.000171776	5.455	2.94468	0.0663354	3.76504	4B	9888202	9888787	AX-89603077	AX-89666024	FALSE
AX-89369679	18	MOMall2014N-	GN	3568070	0.62	1.16108e-05	7.225	3.36314	0.0881628	4.93514	6D	2969467	4523997	AX-89391021	AX-89332528	FALSE
AX-89318819	18	MOMall2014N-	GN	127198887	0.88	0.000441074	6.091	3.50773	0.0585282	3.35549	6D	127198887	127198887	AX-89318819	AX-89318819	FALSE
AX-89749370	19	MOMall2014N-	GN	621585870	0.998944	1.72894e-05	7.527	3.57176	0.0849861	4.76222	7A	621585870	621585870	AX-89749370	AX-89749370	FALSE
AX-89734541	19	MOMall2014N-	GN	735447166	0.086	0.000114171	8.14	4.2831	0.0696926	3.94244	7A	735447166	735447166	AX-89734541	AX-89734541	FALSE
AX-89586777	1	MOMall2014N-	GN	537093445	0.77	0.00045234	5.675	3.27405	0.0583184	3.34453	1A	537093445	537093445	AX-89586777	AX-89586777	FALSE
AX-89773764	1	MOMall2014N-	GN	572226686	0.487222	0.000133154	8.119	4.31279	0.0684304	3.87565	1A	557296974	572226686	AX-89519432	AX-89773764	FALSE
AX-89316201	2	MOMall2014N-	GN	6519757	0.688556	0.000298197	5.295	2.96513	0.0617782	3.5255	1B	6519757	6519757	AX-89316201	AX-89316201	FALSE
AX-89719815	2	MOMall2014N-	GN	372153553	0.378833	7.49781e-05	6.334	3.2506	0.0731316	4.12507	1B	372153553	372153553	AX-89719815	AX-89719815	FALSE
AX-89657841	2	MOMall2014N-	GN	491039404	0.796778	0.000352638	5.753	3.25998	0.0603875	3.45267	1B	491039404	491039404	AX-89657841	AX-89657841	FALSE
AX-89765882	2	MOMall2014N-	GN	646170524	0.888556	0.000207244	7.693	4.20349	0.0647875	3.68352	1B	646170524	646170524	AX-89765882	AX-89765882	FALSE
AX-89407891	3	MOMall2014N-	GN	7948613	0.540889	3.11482e-05	8.445	4.12913	0.0802573	4.50657	1D	7948613	8185562	AX-89407891	AX-89651440	FALSE
AX-89385117	5	MOMall2014N-	GN	575865636	0.971556	0.000504914	7.185	4.17923	0.0574031	3.29678	2B	575865636	575865636	AX-89385117	AX-89385117	FALSE
AX-89647582	5	MOMall2014N-	GN	129197952	-0.0743333	8.02403e-05	10.203	5.25658	0.072578	4.09561	2B	129197952	131309027	AX-89647582	AX-89440441	FALSE
AX-89771120	5	MOMall2014N-	GN	719956726	0.742889	0.000207935	4.263	2.3302	0.06476	3.68207	2B	719956726	719956726	AX-89771120	AX-89771120	FALSE
AX-89546463	7	MOMall2014N-	GN	13004275	0.810444	7.85197e-05	5.266	2.70978	0.072755	4.10502	3A	13004275	13004275	AX-89546463	AX-89546463	FALSE
AX-89701379	7	MOMall2014N-	GN	520441211	-0.105	4.0392e-05	9.181	4.55129	0.0781577	4.3937	3A	520441211	520441211	AX-89701379	AX-89701379	FALSE
AX-89539646	8	MOMall2014N-	GN	24261435	0.966667	0.000481342	7.631	4.42288	0.0578012	3.31755	3B	24261435	24388534	AX-89539646	AX-89309990	FALSE
AX-89402491	9	MOMall2014N-	GN	603347286	0.84	0.00015478	-6.948	3.72591	0.0671931	3.81028	3D	603123473	604530501	AX-89410572	AX-89772767	FALSE
AX-89728073	10	MOMall2014N-	GN	29026258	0.8	4.04223e-05	9.155	4.53867	0.0781516	4.39338	4A	29026258	29026258	AX-89728073	AX-89728073	FALSE
AX-89604972	14	MOMall2014N-	GN	477917899	0.974611	0.000348017	6.725	3.80706	0.060497	3.4584	5B	477730595	477985837	AX-89738953	AX-89619882	FALSE
AX-89706931	14	MOMall2014N-	GN	429670782	0.92	3.16593e-05	10.206	4.99453	0.080126	4.4995	5B	409461782	491114462	AX-89548101	AX-89629649	TRUE
AX-89749162	14	MOMall2014N-	GN	352310492	0.525	0.000164394	4.069	2.19008	0.0666971	3.78411	5B	352310492	352310492	AX-89749162	AX-89749162	FALSE
AX-89369071	14	MOMall2014N-	GN	702892946	0.809111	0.000242889	6.659	3.67722	0.0634763	3.61459	5B	702892946	702892946	AX-89369071	AX-89369071	FALSE
AX-89328741_OTV	15	MOMall2014N-	GN	43946991	0.320889	0.000260644	5.463	3.03109	0.0628927	3.58395	5D	43946991	43946991	AX-89328741_OTV	AX-89328741_OTV	FALSE
AX-89475454	15	MOMall2014N-	GN	344895520	0.661722	0.000194446	3.832	2.08545	0.0653135	3.7112	5D	344895520	344895520	AX-89475454	AX-89475454	FALSE
AX-89349849	20	MOMall2014N-	GN	451077837	0.937333	0.000427565	5.854	3.36363	0.0587869	3.369	7B	451077837	451077837	AX-89349849	AX-89349849	FALSE
AX-89726796	20	MOMall2014N-	GN	2940459	0.322389	0.000209359	5.057	2.76523	0.0647037	3.67911	7B	2940459	2940459	AX-89726796	AX-89726796	FALSE
AX-89463002	20	MOMall2014N-	GN	598176991	0.575833	5.89369e-05	6.236	3.15648	0.0750923	4.22961	7B	598176991	598176991	AX-89463002	AX-89463002	FALSE
AX-89377080	20	MOMall2014N-	GN	24226506	-0.538556	0.000381726	9.015	5.13731	0.0597294	3.41825	7B	24226506	24226506	AX-89377080	AX-89377080	FALSE
AX-89362793_OTV	21	MOMall2014N-	GN	26200170	0.755444	0.000163991	4.546	2.4468	0.0667173	3.78518	7D	26200170	26200170	AX-89362793_OTV	AX-89362793_OTV	FALSE
AX-89773912	4	CAUrec2012N+	GNC	12340148	0.559585	1.46562e-05	-5.929	2.79313	0.0891699	4.83398	2A	12340148	12340148	AX-89773912	AX-89773912	FALSE
AX-89363355	5	CAUrec2012N+	GNC	14808326	-0.0988527	2.05538e-05	-5.631	2.69687	0.0863834	4.68711	2B	14808326	14971529	AX-89363355	AX-89678008	FALSE
AX-89631744	5	CAUrec2012N+	GNC	18176227	0.0835325	2.11438e-07	-6.826	2.71393	0.122888	6.67482	2B	14851323	20684171	AX-89635949	AX-89605715	FALSE
AX-89722263	5	CAUrec2012N+	GNC	18950722	0.482355	5.5965e-06	-4.87	2.19462	0.0970263	5.25208	2B	18939581	18950722	AX-89445580	AX-89722263	FALSE
AX-89310588	16	CAUrec2012N+	GNC	554106572	0.537687	2.21204e-05	8.533	4.10192	0.0857764	4.65521	6A	536767261	554106572	AX-89723647	AX-89310588	FALSE
AX-89395725	1	CAUrec2012N+	GNC	191859009	-0.0880829	7.37576e-05	5.968	3.0616	0.0757344	4.13219	1A	191859009	191859009	AX-89395725	AX-89395725	FALSE
AX-89727307	1	CAUrec2012N+	GNC	516378855	0.632124	0.000110648	-3.422	1.7981	0.072316	3.95606	1A	516378855	516378855	AX-89727307	AX-89727307	FALSE
AX-89701379	7	CAUrec2012N+	GNC	520441211	-0.124352	7.20139e-05	8.05	4.124	0.0759355	4.14258	3A	520441211	520441211	AX-89701379	AX-89701379	FALSE
AX-89575864	19	CAUrec2012N+	GNC	143041911	0.440415	6.21439e-05	-5.672	2.88113	0.0771731	4.2066	7A	143041911	143043612	AX-89575864	AX-89480466	FALSE
AX-89622814	2	17DEScap NUE LN	GPC	458172705	-0.0486726	6.02878e-09	-0.241	0.0842792	0.0697747	8.21977	1B	458172705	458172705	AX-89622814	AX-89622814	FALSE
AX-89310145	5	Reclainville2013N-	GPC	135687349	0.977104	3.9103e-07	-0.278	0.112715	0.115496	6.40779	2B	127146602	135687349	AX-89402939	AX-89310145	FALSE
AX-89736935_OTV	16	Reclainville2013N-	GPC	11273975	0.0250281	8.89994e-07	-0.401	0.167733	0.109191	6.05061	6A	9474351	11273975	AX-89389303	AX-89736935_OTV	FALSE
AX-89521817	20	Reclainville2013N-	GPC	5873293	-0.20202	4.14405e-06	-0.184	0.0818261	0.09718	5.38258	7B	3791808	5873293	AX-89701865	AX-89521817	FALSE
AX-89355950	20	Reclainville2013N-	GPC	410620062	0.335915	1.91175e-05	-0.193	0.091845	0.0849629	4.71857	7B	396713427	410646023	AX-89703294	AX-89617942	FALSE
AX-89526501	20	Reclainville2013N-	GPC	8940128	0.688777	0.00014011	-0.343	0.182927	0.0686553	3.85353	7B	8940128	8940128	AX-89526501	AX-89526501	FALSE
AX-89541937	20	Reclainville2013N-	GPC	33906188	0.988552	0.00014638	-0.252	0.13483	0.0682923	3.83452	7B	33906188	33906188	AX-89541937	AX-89541937	FALSE
AX-89754167_OTV	2	Reclainville2013N-	GPC	665278417	0.0909091	1.52598e-05	-0.232	0.109615	0.0867808	4.81645	1B	665116703	666368961	AX-89606421	AX-89507799	FALSE
AX-89530407	12	Reclainville2013N-	GPC	46188535	0.969697	5.0647e-05	-0.206	0.103327	0.077039	4.29545	4D	46188535	46188535	AX-89530407	AX-89530407	FALSE
AX-89494841	13	Reclainville2013N-	GPC	684690376	0.949495	3.9278e-05	0.146	0.0722982	0.0791166	4.40585	5A	684690376	684691051	AX-89494841	AX-89714349	FALSE
AX-89321153	14	Reclainville2013N-	GPC	476796581	0.68092	3.40812e-05	-0.344	0.169268	0.0802734	4.46748	5B	476796581	476796581	AX-89321153	AX-89321153	FALSE
AX-89669910	17	Reclainville2013N-	GPC	483606145	0.10101	9.65419e-06	-0.283	0.130594	0.0904558	5.01528	6B	479784024	518419440	AX-89741612	AX-89637750	TRUE
AX-89546321	17	Reclainville2013N-	GPC	136529968	0.216049	8.58912e-05	0.165	0.0853578	0.0727003	4.06605	6B	136119210	136529968	AX-89551750	AX-89546321	FALSE
AX-89706844	21	Reclainville2013N-	GPC	486224187	-0.00505051	3.19653e-05	-0.25	0.122549	0.0807952	4.49532	7D	484736368	495099598	AX-89432578	AX-89649493	FALSE
AX-89468163	21	Reclainville2013N-	GPC	413047069	0.765095	0.000103412	-0.207	0.10817	0.0711686	3.98543	7D	413047069	413047069	AX-89468163	AX-89468163	FALSE
AX-89639133	1	Reclainville2013N-	GPC	574354029	0.809764	0.000126409	-0.202	0.106984	0.0695079	3.89822	1A	574354029	574354029	AX-89639133	AX-89639133	FALSE
AX-89693225	8	Reclainville2013N-	GPC	152835030	0.748373	0.000115281	-0.262	0.137924	0.0702705	3.93824	3B	152835030	152835030	AX-89693225	AX-89693225	FALSE
AX-89471920	18	Reclainville2013N-	GPC	9247495	0.999888	0.000153494	-0.255	0.136926	0.0678986	3.81391	6D	9247495	9247495	AX-89471920	AX-89471920	FALSE
AX-89600631	20	Villier2013N-	DOE	610625041	0.472166	2.48042e-07	0.796	0.317946	0.11895	6.60547	7B	610625041	610625041	AX-89600631	AX-89600631	FALSE
AX-89734874	1	Villier2013N-	DOE	32893039	0.96835	3.49675e-06	0.791	0.349157	0.0985202	5.45634	1A	32893039	32893039	AX-89734874	AX-89734874	FALSE
AX-89691694	6	Villier2013N-	DOE	37983887	-0.21936	4.48368e-06	0.556	0.248199	0.0965573	5.34837	2D	37138525	43080263	AX-89371003	AX-89660091	FALSE
AX-89487867	6	Villier2013N-	DOE	34231622	0.141695	1.07046e-05	-0.444	0.206054	0.0896289	4.97043	2D	34231622	35683718	AX-89487867	AX-89420685	TRUE
AX-89527076_OTV	5	Villier2013N-	DOE	105692408	0.727273	7.82728e-06	0.545	0.249222	0.0921315	5.10639	2B	105692408	105692408	AX-89527076_OTV	AX-89527076_OTV	FALSE
AX-89755748	7	CAUrea2013Yield	GYC	692719436	0.93982	8.25019e-05	1.886	0.9735	0.0723511	4.08354	3A	692719436	692719436	AX-89755748	AX-89755748	FALSE
AX-89407423	7	CAUrea2013Yield	GYC	53837673	0.667556	0.000535521	1.72	1.0048	0.0569129	3.27122	3A	53837673	53837673	AX-89407423	AX-89407423	FALSE
AX-89331274	7	CAUrea2013Yield	GYC	580815406	0.781556	0.000494537	1.14	0.662066	0.0575761	3.3058	3A	580815406	580815406	AX-89331274	AX-89331274	FALSE
AX-89532187	8	CAUrea2013Yield	GYC	24388149	0.9085	1.57439e-05	2.587	1.2222	0.0857348	4.80289	3B	24261435	24388534	AX-89539646	AX-89309990	FALSE
AX-89314494	8	CAUrea2013Yield	GYC	60294278	0.42	0.000127781	1.224	0.648345	0.0687686	3.89353	3B	59924992	61553933	AX-89590283	AX-89509650	FALSE
AX-89510168	10	CAUrea2013Yield	GYC	606593580	0.979667	1.06771e-06	2.496	1.05014	0.10682	5.97155	4A	606593580	606593580	AX-89510168	AX-89510168	FALSE
AX-89748985	10	CAUrea2013Yield	GYC	611591694	-0.5565	9.49815e-05	1.31	0.681529	0.0711997	4.02236	4A	611589532	611591694	AX-89448821	AX-89748985	FALSE
AX-89425436	10	CAUrea2013Yield	GYC	609543273	0.598389	0.000434258	-0.939	0.54007	0.0586577	3.36225	4A	609543273	609543273	AX-89425436	AX-89425436	FALSE
AX-89518604	10	CAUrea2013Yield	GYC	610320001	0.988333	0.00065867	1.764	1.04678	0.0551867	3.18133	4A	610320001	610323682	AX-89518604	AX-89763742	FALSE
AX-89661381	10	CAUrea2013Yield	GYC	737383588	0.9	0.00029886	1.588	0.889683	0.0617598	3.52453	4A	737383588	737383588	AX-89661381	AX-89661381	FALSE
AX-89547536	14	CAUrea2013Yield	GYC	478925584	0.51	8.91939e-07	2.945	1.23063	0.108199	6.04966	5B	473878624	498887794	AX-89367034	AX-89384104	FALSE
AX-89371973	14	CAUrea2013Yield	GYC	702480305	0.880722	2.13052e-05	2.134	1.02345	0.0833127	4.67151	5B	702244522	703541479	AX-89375357	AX-89462179	FALSE
AX-89634744_OTV	14	CAUrea2013Yield	GYC	696240430	0.892556	0.000124121	2.004	1.05982	0.0690071	3.90615	5B	696155620	696421703	AX-89488866	AX-89541604	FALSE
AX-89588230	14	CAUrea2013Yield	GYC	66052974	0.695667	0.000686637	1.42	0.845325	0.0548395	3.16327	5B	66052974	66052974	AX-89588230	AX-89588230	FALSE
AX-89730712_OTV	14	CAUrea2013Yield	GYC	691861458	0.769056	0.000208726	1.948	1.06523	0.0647287	3.68042	5B	691861458	691861458	AX-89730712_OTV	AX-89730712_OTV	FALSE
AX-89453605	15	CAUrea2013Yield	GYC	408776473	0.407278	4.80366e-05	2.232	1.11674	0.0767533	4.31843	5D	394102319	408776473	AX-89720611	AX-89453605	FALSE
AX-89381160	15	CAUrea2013Yield	GYC	548367217	-0.634778	0.000623798	1.908	1.12787	0.0556406	3.20496	5D	548367217	548367217	AX-89381160	AX-89381160	FALSE
AX-89696035	16	CAUrea2013Yield	GYC	553941785	0.26	9.79366e-06	2.782	1.28461	0.0895153	5.00906	6A	536217415	554123854	AX-89533129	AX-89417066	FALSE
AX-89650411	16	CAUrea2013Yield	GYC	611412681	0.575	2.52527e-05	1.218	0.58901	0.0819472	4.59769	6A	611297864	611412830	AX-89369462	AX-89436660	FALSE
AX-89641742_OTV	16	CAUrea2013Yield	GYC	603941225	0.422556	0.000212207	-1.06	0.580266	0.0645921	3.67324	6A	603941225	603941225	AX-89641742_OTV	AX-89641742_OTV	FALSE
AX-89727699	16	CAUrea2013Yield	GYC	612331181	0.102889	0.000421077	0.965	0.55404	0.058914	3.37564	6A	612331181	612331181	AX-89727699	AX-89727699	FALSE
AX-89734541	19	CAUrea2013Yield	GYC	735447166	0.086	5.53424e-05	2.223	1.12138	0.0756039	4.25694	7A	735447166	735447166	AX-89734541	AX-89734541	FALSE
AX-89750876	19	CAUrea2013Yield	GYC	681506981	0.43	3.32713e-06	-1.825	0.803786	0.0980169	5.47793	7A	681506981	683694188	AX-89750876	AX-89564832	FALSE
AX-89703474	19	CAUrea2013Yield	GYC	207529883	0.880222	0.000484099	-1.405	0.814444	0.0577537	3.31507	7A	207529883	207529883	AX-89703474	AX-89703474	FALSE
AX-89598294	19	CAUrea2013Yield	GYC	573682183	0.988722	0.000546307	-1.812	1.06005	0.0567467	3.26256	7A	573682183	573682183	AX-89598294	AX-89598294	FALSE
AX-89482134	19	CAUrea2013Yield	GYC	652299701	-0.21	0.000703721	-1.423	0.849162	0.0546343	3.1526	7A	652299701	652299701	AX-89482134	AX-89482134	FALSE
AX-89552098	19	CAUrea2013Yield	GYC	686111038	0.905611	0.000179982	-0.973	0.527044	0.0659509	3.74477	7A	686107998	686115677	AX-89412896	AX-89713398	FALSE
AX-89383341	19	CAUrea2013Yield	GYC	686195718	0.540778	0.000545617	-0.917	0.536279	0.0567572	3.26311	7A	686195718	686195718	AX-89383341	AX-89383341	FALSE
AX-89533099_OTV	20	CAUrea2013Yield	GYC	63173920	0.956389	6.77829e-06	2.518	1.14353	0.0924283	5.16888	7B	34206897	67809253	AX-89629635	AX-89541447	FALSE
AX-89488849	20	CAUrea2013Yield	GYC	666542168	0.769556	0.000302423	-1.198	0.671295	0.0616616	3.51939	7B	666542168	666542168	AX-89488849	AX-89488849	FALSE
AX-89453261	1	CAUrea2013Yield	GYC	557156793	0.7615	0.000722252	2.029	1.21308	0.0544172	3.14131	1A	557156793	557156793	AX-89453261	AX-89453261	FALSE
AX-89611745	2	CAUrea2013Yield	GYC	317422629	0.787556	0.000636789	1.289	0.762908	0.0554686	3.196	1B	317422629	317422629	AX-89611745	AX-89611745	FALSE
AX-89740786	5	CAUrea2013Yield	GYC	52867535	0.997556	0.000765454	-1.002	0.601843	0.0539318	3.11608	2B	52867535	52867535	AX-89740786	AX-89740786	FALSE
AX-89310145	5	CAUrea2013Yield	GYC	135687349	0.977333	0.00034951	1.536	0.86991	0.0604615	3.45654	2B	129197952	135687349	AX-89647582	AX-89310145	FALSE
AX-89371003	6	CAUrea2013Yield	GYC	37138525	0.502778	0.000200946	-1.034	0.563992	0.0650422	3.69692	2D	37138525	37138525	AX-89371003	AX-89371003	FALSE
AX-89634626	6	CAUrea2013Yield	GYC	291989360	0.779889	0.000523348	-1.538	0.896799	0.0571044	3.28121	2D	291989360	291989360	AX-89634626	AX-89634626	TRUE
AX-89769177	12	CAUrea2013Yield	GYC	385489371	-0.08	0.00032834	1.482	0.835816	0.0609799	3.48368	4D	385489371	385489371	AX-89769177	AX-89769177	FALSE
AX-89751410	12	CAUrea2013Yield	GYC	435060311	0.32	0.000692574	-0.902	0.537554	0.0547676	3.15953	4D	435060311	435060311	AX-89751410	AX-89751410	FALSE
AX-89449571	12	CAUrea2013Yield	GYC	10403376	0.265	0.00038985	-1.104	0.630297	0.0595544	3.4091	4D	10403376	10863672	AX-89449571	AX-89612949	FALSE
AX-89740805	13	CAUrea2013Yield	GYC	595148140	-0.11	0.000518505	0.861	0.50151	0.0571819	3.28525	5A	595148140	595148140	AX-89740805	AX-89740805	FALSE
AX-89685269_OTV	17	CAUrea2013Yield	GYC	10882258	0.13	0.000445218	-1.055	0.607788	0.0584504	3.35143	6B	10882258	10882258	AX-89685269_OTV	AX-89685269_OTV	FALSE
AX-89352015	17	CAUrea2013Yield	GYC	34092346	0.159833	0.000222314	2.264	1.24267	0.0642079	3.65303	6B	33290225	34307549	AX-89461941	AX-89537549	FALSE
AX-89705359	17	CAUrea2013Yield	GYC	652640119	0.958	0.000187067	1.825	0.990554	0.0656326	3.728	6B	652640119	652645675	AX-89705359	AX-89592044	FALSE
AX-89737589	17	CAUrea2013Yield	GYC	658666410	0.661778	0.000537101	1.124	0.656982	0.0568883	3.26994	6B	658666410	658667363	AX-89737589	AX-89667902	FALSE
AX-89761640	5	CAUrec2012N+	GN	16827573	0.0753769	1.04852e-06	-9.156	3.85043	0.10744	5.97942	2B	15005975	20684171	AX-89503035	AX-89605715	FALSE
AX-89423632	5	CAUrec2012N+	GN	238451505	0.93847	4.34464e-05	-4.76	2.36938	0.0779286	4.36205	2B	238451505	238451505	AX-89423632	AX-89423632	FALSE
AX-89445580	5	CAUrec2012N+	GN	18939581	0.899497	1.55373e-05	-4.896	2.31141	0.0862362	4.80862	2B	18939581	18950722	AX-89445580	AX-89722263	FALSE
AX-89580817	5	CAUrec2012N+	GN	2128189	-0.342714	0.000110837	-8.109	4.25943	0.070264	3.95531	2B	2128189	2128189	AX-89580817	AX-89580817	FALSE
AX-89395725	1	CAUrec2012N+	GN	191859009	-0.0904523	6.41152e-05	6.457	3.28425	0.0747548	4.19304	1A	191859009	191859009	AX-89395725	AX-89395725	FALSE
AX-89773912	4	CAUrec2012N+	GN	12340148	0.572864	4.75062e-05	-5.794	2.89812	0.0772015	4.32325	2A	12340148	12340148	AX-89773912	AX-89773912	FALSE
AX-89701379	7	CAUrec2012N+	GN	520441211	-0.110553	4.90799e-05	8.637	4.32759	0.076936	4.3091	3A	520441211	520441211	AX-89701379	AX-89701379	FALSE
AX-89501106	9	CAUrec2012N+	GN	337458938	0.93847	2.55184e-05	-8.248	3.99162	0.0822423	4.59315	3D	337458938	337458938	AX-89501106	AX-89501106	FALSE
AX-89327412_OTV	10	CAUrec2012N+	GN	716296491	0.976605	3.87873e-05	-8.574	4.24149	0.0788507	4.41131	4A	716296491	716296491	AX-89327412_OTV	AX-89327412_OTV	FALSE
AX-89310588	16	CAUrec2012N+	GN	554106572	0.529927	1.47943e-05	9.085	4.2791	0.0866291	4.8299	6A	554106572	554106572	AX-89310588	AX-89310588	FALSE
AX-89361870	19	CAUrec2012N+	GN	202833363	0.0422669	1.02506e-05	-5.746	2.65965	0.0895627	4.98925	7A	202833363	202833363	AX-89361870	AX-89361870	FALSE
AX-89427477	19	CAUrec2012N+	GN	143748639	0.430597	4.36372e-05	-6.744	3.35743	0.077893	4.36014	7A	143748639	143748639	AX-89427477	AX-89427477	FALSE
AX-89518279	19	CAUrec2012N+	GN	1320650	0.905193	7.70492e-06	-10.241	4.67794	0.0918346	5.11323	7A	1320650	1320650	AX-89518279	AX-89518279	FALSE
AX-89349061	19	CAUrec2012N+	GN	236804163	0.249363	9.38463e-05	-4.18	2.17368	0.0716324	4.02758	7A	162049063	238559995	AX-89627585	AX-89393666	FALSE
AX-89480466	19	CAUrec2012N+	GN	143043612	0.368956	8.80086e-05	-5.483	2.84038	0.0721598	4.05547	7A	143043612	143043612	AX-89480466	AX-89480466	FALSE
AX-89391633	1	17BAYmil WUE IRR	TKC	554042027	0.894737	7.26316e-06	-1.079	0.485735	0.0423821	5.13887	1A	554042027	556398747	AX-89391633	AX-89630561	FALSE
AX-89666042	1	17BAYmil WUE IRR	TKC	554304364	-0.0504386	2.87659e-05	1.064	0.512729	0.0370614	4.54112	1A	554304090	554304364	AX-89624493	AX-89666042	FALSE
AX-89588489_OTV	1	17BAYmil WUE IRR	TKC	14085558	0.989035	0.000174601	0.811	0.434833	0.030056	3.75795	1A	14085558	14085558	AX-89588489_OTV	AX-89588489_OTV	FALSE
AX-89496494	1	17BAYmil WUE IRR	TKC	20939222	0.671053	0.000792488	-0.42	0.251303	0.02417	3.10101	1A	20939222	20977013	AX-89496494	AX-89401873	FALSE
AX-89755254	1	17BAYmil WUE IRR	TKC	22356208	0.769737	0.000976505	-0.703	0.428261	0.0233584	3.01033	1A	22356208	22356208	AX-89755254	AX-89755254	FALSE
AX-89656095_OTV	1	17BAYmil WUE IRR	TKC	50924849	0.605263	0.000754003	-0.582	0.3471	0.0243635	3.12263	1A	50924849	50924849	AX-89656095_OTV	AX-89656095_OTV	FALSE
AX-89744992	1	17BAYmil WUE IRR	TKC	52454872	0.322368	0.000987153	-0.604	0.368459	0.0233163	3.00562	1A	52454872	52454872	AX-89744992	AX-89744992	FALSE
AX-89662755	1	17BAYmil WUE IRR	TKC	157313915	-0.225877	0.000966814	-0.723	0.44023	0.0233972	3.01466	1A	157313915	157313915	AX-89662755	AX-89662755	FALSE
AX-89324193	1	17BAYmil WUE IRR	TKC	352868986	0.140351	0.00100067	-0.812	0.495912	0.0232635	2.99971	1A	352868986	352868986	AX-89324193	AX-89324193	FALSE
AX-89357256	2	17BAYmil WUE IRR	TKC	685251851	0.618421	7.88745e-05	-1.069	0.545301	0.0331464	4.10306	1B	678258188	685251851	AX-89676994	AX-89357256	FALSE
AX-89637008	2	17BAYmil WUE IRR	TKC	666036397	0.436404	4.20426e-06	-0.883	0.387842	0.0444871	5.37631	1B	666036397	666830164	AX-89637008	AX-89753915	FALSE
AX-89505065	2	17BAYmil WUE IRR	TKC	380695366	0.0394737	6.33031e-05	-0.898	0.452111	0.0340009	4.19857	1B	300718869	432805326	AX-89350710	AX-89695627	TRUE
AX-89650765_OTV	2	17BAYmil WUE IRR	TKC	11889697	0.776316	0.00020794	-1.049	0.568764	0.0293759	3.68206	1B	11889697	11889697	AX-89650765_OTV	AX-89650765_OTV	FALSE
AX-89733651	2	17BAYmil WUE IRR	TKC	299980682	0.451754	0.000333213	-1.036	0.580877	0.0275407	3.47728	1B	299980682	299980682	AX-89733651	AX-89733651	FALSE
AX-89546288	2	17BAYmil WUE IRR	TKC	420996760	0.609649	0.000944483	-1.13	0.686462	0.023488	3.02481	1B	420996760	420996760	AX-89546288	AX-89546288	FALSE
AX-89502373	4	17BAYmil WUE IRR	TKC	28816260	0.894737	2.43353e-05	-0.746	0.356563	0.0377094	4.61376	2A	28141264	29157816	AX-89586819	AX-89657748	FALSE
AX-89686871	4	17BAYmil WUE IRR	TKC	368468346	0.263158	6.70102e-05	-1.002	0.506261	0.0337798	4.17386	2A	368468346	368468346	AX-89686871	AX-89686871	FALSE
AX-89702494	4	17BAYmil WUE IRR	TKC	611741201	0.89693	0.000136784	-0.483	0.254638	0.0310057	3.86396	2A	611741201	611864268	AX-89702494	AX-89634538	FALSE
AX-89407803	4	17BAYmil WUE IRR	TKC	30147278	0.546053	0.000455988	-0.583	0.33454	0.0263199	3.34105	2A	30147278	30147947	AX-89407803	AX-89710487	FALSE
AX-89544637	4	17BAYmil WUE IRR	TKC	76346767	0.54386	0.000473323	-0.612	0.352042	0.0261747	3.32484	2A	76346767	76364433	AX-89544637	AX-89654685	FALSE
AX-89639258_OTV	4	17BAYmil WUE IRR	TKC	83847799	0.54386	0.000854219	-0.713	0.42933	0.0238784	3.06843	2A	83847799	83847799	AX-89639258_OTV	AX-89639258_OTV	FALSE
AX-89494740	4	17BAYmil WUE IRR	TKC	780716032	0.763158	0.000201797	-0.484	0.261773	0.0294927	3.69509	2A	780716032	780716032	AX-89494740	AX-89494740	FALSE
AX-89518163_OTV	4	17BAYmil WUE IRR	TKC	761532918	0.921053	0.000847964	-0.624	0.375618	0.0239069	3.07162	2A	761532918	761532918	AX-89518163_OTV	AX-89518163_OTV	FALSE
AX-89617366	4	17BAYmil WUE IRR	TKC	166848402	0.203947	0.000247189	-0.509	0.279431	0.028703	3.60697	2A	166063252	166848402	AX-89748321	AX-89617366	FALSE
AX-89430238	4	17BAYmil WUE IRR	TKC	715417023	0.578947	0.000377467	-0.671	0.379273	0.0270554	3.42312	2A	715413728	715951276	AX-89589269	AX-89591051	FALSE
AX-89348888	4	17BAYmil WUE IRR	TKC	751173583	0.754386	0.000677486	-0.499	0.295265	0.0247796	3.1691	2A	751173583	751173583	AX-89348888	AX-89348888	FALSE
AX-89318091	4	17BAYmil WUE IRR	TKC	727142505	0.760965	0.000463461	-1.1	0.631504	0.0262566	3.33399	2A	727142505	727142505	AX-89318091	AX-89318091	FALSE
AX-89584821	4	17BAYmil WUE IRR	TKC	729129689	0.394737	0.000486275	-0.518	0.2985	0.0260697	3.31312	2A	729129689	729129689	AX-89584821	AX-89584821	FALSE
AX-89385273_OTV	5	17BAYmil WUE IRR	TKC	23015640	0.864035	4.6076e-05	-1.288	0.636879	0.0352342	4.33653	2B	23015640	23015640	AX-89385273_OTV	AX-89385273_OTV	FALSE
AX-89554867_OTV	5	17BAYmil WUE IRR	TKC	45816338	0.403509	0.000107277	-1.126	0.585382	0.0319508	3.96949	2B	45816338	45816338	AX-89554867_OTV	AX-89554867_OTV	FALSE
AX-89716967_OTV	5	17BAYmil WUE IRR	TKC	654316646	0.552632	2.26024e-06	-1.32	0.564439	0.0468701	5.64584	2B	466217676	654316646	AX-89430712	AX-89716967_OTV	FALSE
AX-89319432	5	17BAYmil WUE IRR	TKC	532096532	0.666667	3.72508e-05	-1.416	0.692094	0.0360592	4.42886	2B	532088981	539284916	AX-89483602	AX-89500048	FALSE
AX-89598982	5	17BAYmil WUE IRR	TKC	785223921	0.239035	2.03066e-06	-1.284	0.546318	0.0472806	5.69236	2B	785223921	785223921	AX-89598982	AX-89598982	FALSE
AX-89703961	5	17BAYmil WUE IRR	TKC	27533423	0.350877	0.000634515	-1.192	0.701274	0.0250345	3.19756	2B	27533423	27533423	AX-89703961	AX-89703961	FALSE
AX-89705535	5	17BAYmil WUE IRR	TKC	66664357	0.934211	0.000478759	-1.315	0.756783	0.0261303	3.31988	2B	66664357	66664514	AX-89705535	AX-89333822	FALSE
AX-89689172	5	17BAYmil WUE IRR	TKC	442456796	0.842105	0.000352261	0.713	0.401469	0.0273243	3.45314	2B	441794378	442456796	AX-89359727	AX-89689172	FALSE
AX-89675731	5	17BAYmil WUE IRR	TKC	527975928	0.657895	0.000268724	-1.308	0.721818	0.0283779	3.57069	2B	527975928	527975928	AX-89675731	AX-89675731	FALSE
AX-89648586	5	17BAYmil WUE IRR	TKC	782962400	0.923246	0.000616664	0.416	0.244347	0.0251455	3.20995	2B	782019530	784308296	AX-89328715	AX-89527214	FALSE
AX-89490485_OTV	5	17BAYmil WUE IRR	TKC	733732309	0.688596	0.000190244	-0.985	0.53102	0.0297221	3.72069	2B	733732309	733732309	AX-89490485_OTV	AX-89490485_OTV	FALSE
AX-89607187	5	17BAYmil WUE IRR	TKC	680101689	0.875	0.000639483	-0.854	0.502544	0.0250042	3.19417	2B	680101689	680101689	AX-89607187	AX-89607187	FALSE
AX-89496645_OTV	5	17BAYmil WUE IRR	TKC	692463971	0.877193	0.000356959	-1.036	0.58356	0.0272728	3.44738	2B	692463971	692463971	AX-89496645_OTV	AX-89496645_OTV	FALSE
AX-89325255	6	17BAYmil WUE IRR	TKC	427905274	0.245614	7.31896e-05	0.41	0.208474	0.0334371	4.13555	2D	427905274	427905274	AX-89325255	AX-89325255	FALSE
AX-89734050_OTV	6	17BAYmil WUE IRR	TKC	636586388	0.97807	0.000439951	-0.783	0.447642	0.0264592	3.3566	2D	636586387	636586388	AX-89734050	AX-89734050_OTV	FALSE
AX-89538085_OTV	7	17BAYmil WUE IRR	TKC	35153670	0.162281	4.00169e-09	-1.977	0.683654	0.0707177	8.39776	3A	33740443	46213959	AX-89679027	AX-89771163	FALSE
AX-89340532_OTV	7	17BAYmil WUE IRR	TKC	38125714	0.572368	1.51002e-05	-1.236	0.576219	0.0395563	4.82102	3A	38125714	38125714	AX-89340532_OTV	AX-89340532_OTV	FALSE
AX-89627926	7	17BAYmil WUE IRR	TKC	735975793	-0.105263	7.01752e-06	-1.613	0.724687	0.0425148	5.15382	3A	735975793	735975793	AX-89627926	AX-89627926	FALSE
AX-89498480	7	17BAYmil WUE IRR	TKC	744210447	-0.217105	3.61766e-08	-1.881	0.693345	0.0625385	7.44157	3A	744210447	744304809	AX-89498480	AX-89747851	FALSE
AX-89601178	7	17BAYmil WUE IRR	TKC	702603038	0.144737	1.0087e-05	-1.481	0.676783	0.0411151	4.99624	3A	663674998	702603038	AX-89400189	AX-89601178	FALSE
AX-89522150	7	17BAYmil WUE IRR	TKC	702902739	0.958333	4.38475e-05	-1.243	0.613128	0.0354266	4.35806	3A	702902739	702902739	AX-89522150	AX-89522150	FALSE
AX-89314009	7	17BAYmil WUE IRR	TKC	718755419	0.890351	0.000103543	0.558	0.289464	0.0320885	3.98488	3A	717651280	720628023	AX-89505987	AX-89672583	FALSE
AX-89407262	7	17BAYmil WUE IRR	TKC	584295671	0.77193	1.21831e-05	-1.064	0.490857	0.040386	4.91424	3A	583251289	587403521	AX-89520291	AX-89340525	FALSE
AX-89704396	7	17BAYmil WUE IRR	TKC	595932405	-0.160088	9.37871e-06	-1.334	0.607623	0.0413961	5.02786	3A	595930470	599324406	AX-89734710	AX-89323861	FALSE
AX-89609855	7	17BAYmil WUE IRR	TKC	646508561	0.526316	5.79082e-05	-1.389	0.695729	0.0343469	4.23726	3A	645090005	646508561	AX-89349665	AX-89609855	FALSE
AX-89457704_OTV	7	17BAYmil WUE IRR	TKC	1520170	0.0548246	0.000153661	-0.833	0.442795	0.0305531	3.81344	3A	1520170	1521973	AX-89457704_OTV	AX-89405818_OTV	FALSE
AX-89348071	7	17BAYmil WUE IRR	TKC	19608766	0.982456	0.000911373	-0.431	0.261264	0.0236267	3.0403	3A	19608766	19608766	AX-89348071	AX-89348071	FALSE
AX-89689020	7	17BAYmil WUE IRR	TKC	50903447	0.986842	0.00085571	0.607	0.365931	0.0238716	3.06767	3A	50903447	50903447	AX-89689020	AX-89689020	FALSE
AX-89357239	7	17BAYmil WUE IRR	TKC	1523657	0.491228	0.000378059	-0.424	0.239777	0.0270493	3.42244	3A	1523657	1523657	AX-89357239	AX-89357239	FALSE
AX-89761988	7	17BAYmil WUE IRR	TKC	1925965	0.298246	0.000863408	0.439	0.264994	0.0238368	3.06378	3A	1925965	1925965	AX-89761988	AX-89761988	FALSE
AX-89326681	7	17BAYmil WUE IRR	TKC	747850706	0.464912	0.000756749	-1.2	0.715543	0.0243494	3.12105	3A	746585904	747850706	AX-89566504	AX-89326681	FALSE
AX-89509232	7	17BAYmil WUE IRR	TKC	656983102	0.960526	0.00056414	-0.724	0.421915	0.0254918	3.24861	3A	656983102	656983102	AX-89509232	AX-89509232	FALSE
AX-89357860	7	17BAYmil WUE IRR	TKC	663451164	0.686404	0.000520594	-1.152	0.667431	0.0258043	3.2835	3A	663451164	664272760	AX-89357860	AX-89590254	FALSE
AX-89356288	7	17BAYmil WUE IRR	TKC	678325271	0.157895	0.000717894	0.485	0.288019	0.0245543	3.14394	3A	678325271	678325271	AX-89356288	AX-89356288	FALSE
AX-89734566_OTV	7	17BAYmil WUE IRR	TKC	638760149	0.410088	0.000464298	-1.231	0.706621	0.0262496	3.3332	3A	638760149	638760149	AX-89734566_OTV	AX-89734566_OTV	FALSE
AX-89505441	8	17BAYmil WUE IRR	TKC	72032247	0.885965	2.3162e-06	-1.86	0.796097	0.0467763	5.63522	3B	72032247	95880173	AX-89505441	AX-89717100	FALSE
AX-89584038	8	17BAYmil WUE IRR	TKC	782851746	0.798246	8.12702e-05	-1.051	0.537208	0.0330301	4.09007	3B	778280342	782851746	AX-89724445	AX-89584038	FALSE
AX-89489954	8	17BAYmil WUE IRR	TKC	668908562	0.91886	2.69652e-05	-0.987	0.4741	0.0373119	4.5692	3B	666732404	672108984	AX-89777831	AX-89370165	FALSE
AX-89686343	8	17BAYmil WUE IRR	TKC	780997898	0.359649	0.000168574	0.426	0.227654	0.0301927	3.77321	3B	780857817	781046124	AX-89689410	AX-89451923	FALSE
AX-89462297	8	17BAYmil WUE IRR	TKC	145843349	0.105263	0.000484022	-1.142	0.657809	0.0260877	3.31513	3B	145843349	145843349	AX-89462297	AX-89462297	FALSE
AX-89320917	8	17BAYmil WUE IRR	TKC	29377631	0.890351	0.000872021	-0.364	0.219417	0.0237982	3.05947	3B	29377631	29377631	AX-89320917	AX-89320917	FALSE
AX-89459328	8	17BAYmil WUE IRR	TKC	374751119	0.929825	0.000612719	-1.218	0.714241	0.0251704	3.21274	3B	374751119	374751119	AX-89459328	AX-89459328	FALSE
AX-89589738_OTV	8	17BAYmil WUE IRR	TKC	582467100	0.973684	0.000437607	-1.039	0.594008	0.02648	3.35892	3B	574338545	606224331	AX-89587068_OTV	AX-89372723_OTV	FALSE
AX-89742860	8	17BAYmil WUE IRR	TKC	805101327	0.260965	0.000225037	-1.203	0.655918	0.0290684	3.64775	3B	805101327	805101327	AX-89742860	AX-89742860	FALSE
AX-89596703	9	17BAYmil WUE IRR	TKC	26928257	0.0394737	8.14811e-05	-0.586	0.299582	0.03302	4.08894	3D	26928257	26928257	AX-89596703	AX-89596703	FALSE
AX-89662133	9	17BAYmil WUE IRR	TKC	607399869	0.802632	2.74045e-06	-0.906	0.390607	0.0461311	5.56218	3D	597410637	607399869	AX-89650170	AX-89662133	FALSE
AX-89716925	9	17BAYmil WUE IRR	TKC	24244174	0.219298	0.000706452	-0.798	0.473261	0.0246168	3.15092	3D	24244174	24244174	AX-89716925	AX-89716925	FALSE
AX-89336488	9	17BAYmil WUE IRR	TKC	25089409	0.857456	0.000953258	-0.343	0.208535	0.0234521	3.02079	3D	25089409	25089409	AX-89336488	AX-89336488	FALSE
AX-89465857	9	17BAYmil WUE IRR	TKC	31027769	0.973684	0.00103478	0.36	0.220285	0.0231332	2.98515	3D	31027769	31027769	AX-89465857	AX-89465857	FALSE
AX-89456454	9	17BAYmil WUE IRR	TKC	39860528	0.916667	0.000371037	-0.638	0.36045	0.0271222	3.43058	3D	39860528	39926784	AX-89456454	AX-89710516	FALSE
AX-89477259	9	17BAYmil WUE IRR	TKC	591502815	0.859649	0.000746969	-1.022	0.608976	0.0244	3.1267	3D	591502815	591502883	AX-89477259	AX-89321893	FALSE
AX-89547630	9	17BAYmil WUE IRR	TKC	594062558	0.585526	0.000666289	-0.685	0.404263	0.0248444	3.17634	3D	593964907	594062558	AX-89431526	AX-89547630	FALSE
AX-89542426	9	17BAYmil WUE IRR	TKC	507029141	0.995614	0.000429267	-0.917	0.52345	0.0265549	3.36727	3D	507029141	507029141	AX-89542426	AX-89542426	FALSE
AX-89400458_OTV	9	17BAYmil WUE IRR	TKC	607917097	0.640351	0.00057563	-0.919	0.53647	0.0254133	3.23986	3D	607917097	607917097	AX-89400458_OTV	AX-89400458_OTV	FALSE
AX-89494113_OTV	10	17BAYmil WUE IRR	TKC	661315860	0.947368	8.04123e-06	-1.511	0.683353	0.0419897	5.09468	4A	661315687	661315860	AX-89337009_OTV	AX-89494113_OTV	FALSE
AX-89463640	10	17BAYmil WUE IRR	TKC	408183420	0.780702	4.74878e-05	-0.579	0.286816	0.0351171	4.32342	4A	236471174	408183420	AX-89485967	AX-89463640	FALSE
AX-89749515	10	17BAYmil WUE IRR	TKC	680586044	0.842105	1.38238e-06	-1.746	0.7316	0.0487525	5.85937	4A	680586044	680586044	AX-89749515	AX-89749515	FALSE
AX-89743733	10	17BAYmil WUE IRR	TKC	2975285	0.969298	0.000649246	-0.379	0.223278	0.0249452	3.18759	4A	2975285	2975285	AX-89743733	AX-89743733	FALSE
AX-89445549	10	17BAYmil WUE IRR	TKC	3381289	0.864035	0.00069161	0.422	0.250038	0.0246994	3.16014	4A	3381289	3381289	AX-89445549	AX-89445549	FALSE
AX-89558131	10	17BAYmil WUE IRR	TKC	12209686	0.714912	0.000276641	0.521	0.287948	0.0282649	3.55808	4A	12209686	12209686	AX-89558131	AX-89558131	FALSE
AX-89424759	10	17BAYmil WUE IRR	TKC	597874947	0.932018	0.000877194	0.392	0.236514	0.0237752	3.0569	4A	597874947	597874947	AX-89424759	AX-89424759	FALSE
AX-89632528	10	17BAYmil WUE IRR	TKC	613545813	0.679825	0.000516605	-1.118	0.647483	0.0258342	3.28684	4A	613545813	613545813	AX-89632528	AX-89632528	FALSE
AX-89690206	10	17BAYmil WUE IRR	TKC	618085248	0.864035	0.000608263	-1.188	0.696194	0.0251988	3.21591	4A	618085248	618085248	AX-89690206	AX-89690206	FALSE
AX-89367167	13	17BAYmil WUE IRR	TKC	524988730	0.414474	9.6015e-05	-0.575	0.296861	0.032382	4.01766	5A	524725156	533269189	AX-89578096	AX-89603052	FALSE
AX-89398950	13	17BAYmil WUE IRR	TKC	476839369	0.100877	1.43452e-05	-1.291	0.600339	0.0397547	4.84329	5A	476839369	476846894	AX-89398950	AX-89570025	FALSE
AX-89353183_OTV	13	17BAYmil WUE IRR	TKC	486992759	0.859649	1.5601e-05	-0.871	0.406808	0.0394302	4.80685	5A	486992759	486992759	AX-89353183_OTV	AX-89353183_OTV	FALSE
AX-89592947_OTV	13	17BAYmil WUE IRR	TKC	6862150	0.173246	0.000149664	-1.214	0.644183	0.0306556	3.82488	5A	6862150	6862150	AX-89592947_OTV	AX-89592947_OTV	FALSE
AX-89486472	13	17BAYmil WUE IRR	TKC	547593493	0.333333	0.000961745	-0.523	0.317947	0.0234176	3.01694	5A	547593493	547593493	AX-89486472	AX-89486472	FALSE
AX-89347162	13	17BAYmil WUE IRR	TKC	548429046	0.530702	0.000741626	-0.411	0.244735	0.0244279	3.12982	5A	548429046	548429046	AX-89347162	AX-89347162	FALSE
AX-89325997_OTV	13	17BAYmil WUE IRR	TKC	498178106	-0.0701754	0.000399305	-1.289	0.732115	0.0268365	3.3987	5A	498178106	499660649	AX-89325997_OTV	AX-89740178_OTV	FALSE
AX-89475600_OTV	14	17BAYmil WUE IRR	TKC	136628270	0.739035	1.92351e-05	-1.351	0.637513	0.0386201	4.71591	5B	136628270	136628270	AX-89475600_OTV	AX-89475600_OTV	FALSE
AX-89324855	14	17BAYmil WUE IRR	TKC	518320367	0.969298	2.51867e-05	-1.293	0.618735	0.0375762	4.59883	5B	518320367	518320367	AX-89324855	AX-89324855	FALSE
AX-89756333	14	17BAYmil WUE IRR	TKC	543798046	0.975877	4.9769e-06	-1.76	0.778677	0.0438381	5.30304	5B	543798046	543798046	AX-89756333	AX-89756333	FALSE
AX-89556219_OTV	14	17BAYmil WUE IRR	TKC	13491910	0.495614	0.000272849	-0.967	0.534492	0.0283186	3.56408	5B	13491910	13491910	AX-89556219_OTV	AX-89556219_OTV	FALSE
AX-89338881	14	17BAYmil WUE IRR	TKC	74335279	0.72807	0.000553212	0.423	0.245904	0.0255679	3.25711	5B	74335279	74335279	AX-89338881	AX-89338881	FALSE
AX-89472480	14	17BAYmil WUE IRR	TKC	662848525	0.682018	0.000302224	-0.509	0.283044	0.0279206	3.51967	5B	662457901	662869769	AX-89749739_OTV	AX-89574788	FALSE
AX-89455857	14	17BAYmil WUE IRR	TKC	526590568	0.741228	0.000344239	-0.551	0.309562	0.027414	3.46314	5B	526590568	526590568	AX-89455857	AX-89455857	FALSE
AX-89622939	14	17BAYmil WUE IRR	TKC	516469716	0.265351	0.000275223	-1.175	0.649754	0.0282849	3.56031	5B	516469716	516469716	AX-89622939	AX-89622939	FALSE
AX-89691189	15	17BAYmil WUE IRR	TKC	70702801	0.548246	7.57001e-05	-1.279	0.650655	0.033306	4.1209	5D	70702801	100543389	AX-89691189	AX-89730923	FALSE
AX-89473931	15	17BAYmil WUE IRR	TKC	491270436	0.578947	1.20485e-05	-1.478	0.681298	0.0404289	4.91907	5D	491270436	491270436	AX-89473931	AX-89473931	FALSE
AX-89747704	15	17BAYmil WUE IRR	TKC	548072227	0.298246	1.42411e-05	-1.488	0.691817	0.0397828	4.84646	5D	548072227	548072227	AX-89747704	AX-89747704	FALSE
AX-89498883	15	17BAYmil WUE IRR	TKC	42194368	0.401316	0.000323907	-1.008	0.563696	0.027651	3.48958	5D	42194368	42194368	AX-89498883	AX-89498883	FALSE
AX-89411083	15	17BAYmil WUE IRR	TKC	51247994	0.673246	0.000468591	-1.114	0.64028	0.0262138	3.32921	5D	51247994	51247994	AX-89411083	AX-89411083	FALSE
AX-89766876	15	17BAYmil WUE IRR	TKC	54159475	0.815789	0.000699512	-0.893	0.529549	0.0246552	3.15521	5D	54159475	54159475	AX-89766876	AX-89766876	FALSE
AX-89326277	15	17BAYmil WUE IRR	TKC	305207522	0.837719	0.000814145	-0.653	0.391863	0.0240652	3.0893	5D	305207522	305207522	AX-89326277	AX-89326277	FALSE
AX-89487825	15	17BAYmil WUE IRR	TKC	475538905	0.934211	0.000520273	-0.382	0.221006	0.0258067	3.28377	5D	475538905	475538905	AX-89487825	AX-89487825	FALSE
AX-89591935	15	17BAYmil WUE IRR	TKC	478671056	1	0.000668876	-0.951	0.562009	0.0248294	3.17465	5D	477403841	479621396	AX-89370594	AX-89323976	FALSE
AX-89770650	15	17BAYmil WUE IRR	TKC	547640203	0.934211	0.000814428	0.453	0.272144	0.0240638	3.08915	5D	547640203	547640203	AX-89770650	AX-89770650	FALSE
AX-89590851	17	17BAYmil WUE IRR	TKC	506724265	0.833333	5.7454e-05	-1.337	0.669269	0.0343774	4.24068	6B	498686084	513689842	AX-89447142	AX-89725681	TRUE
AX-89456279_OTV	17	17BAYmil WUE IRR	TKC	15221917	0.263158	1.46945e-05	-1.355	0.630612	0.0396616	4.83284	6B	15221878	15230910	AX-89324877_OTV	AX-89589230_OTV	FALSE
AX-89654458_OTV	17	17BAYmil WUE IRR	TKC	143710847	0.587719	0.000540633	-0.804	0.467223	0.0256574	3.2671	6B	143710847	143710847	AX-89654458_OTV	AX-89654458_OTV	FALSE
AX-89522978	17	17BAYmil WUE IRR	TKC	132334244	0.936404	0.000739594	-0.598	0.355946	0.0244385	3.13101	6B	132334244	132334244	AX-89522978	AX-89522978	FALSE
AX-89436437	17	17BAYmil WUE IRR	TKC	132439813	0.0986842	0.0005015	-1.035	0.597786	0.0259497	3.29973	6B	132439813	132439813	AX-89436437	AX-89436437	FALSE
AX-89605967	17	17BAYmil WUE IRR	TKC	132814508	0.671053	0.000315062	-0.993	0.554325	0.0277587	3.5016	6B	132814508	133698720	AX-89605967	AX-89601139	FALSE
AX-89575719_OTV	17	17BAYmil WUE IRR	TKC	128732959	0.964912	0.000544845	-0.913	0.530564	0.0256272	3.26373	6B	128732959	128732959	AX-89575719_OTV	AX-89575719_OTV	FALSE
AX-89403966	18	17BAYmil WUE IRR	TKC	310516607	0.798246	3.52063e-05	-1.466	0.714222	0.0362781	4.45338	6D	306712493	310516607	AX-89414981	AX-89403966	FALSE
AX-89457083	18	17BAYmil WUE IRR	TKC	4087780	0.54386	0.000694407	-0.458	0.271352	0.0246837	3.15839	6D	4087780	4087780	AX-89457083	AX-89457083	FALSE
AX-89744006	18	17BAYmil WUE IRR	TKC	461388522	0.991228	0.000320264	-0.728	0.407003	0.027695	3.49449	6D	461388522	461388522	AX-89744006	AX-89744006	FALSE
AX-89342768	19	17BAYmil WUE IRR	TKC	672018967	0.960526	6.19468e-06	-0.598	0.267128	0.0429953	5.20798	7A	671464239	675078869	AX-89688497	AX-89625963	FALSE
AX-89398771_OTV	19	17BAYmil WUE IRR	TKC	36380642	1	7.69318e-05	-0.696	0.354734	0.0332433	4.11389	7A	36380642	36380642	AX-89398771_OTV	AX-89398771_OTV	FALSE
AX-89614439	19	17BAYmil WUE IRR	TKC	93131761	0.817982	7.68401e-07	-1.543	0.631583	0.0509946	6.11441	7A	93131761	93131761	AX-89614439	AX-89614439	FALSE
AX-89713472	19	17BAYmil WUE IRR	TKC	545550021	0.175439	7.95107e-06	-0.966	0.436817	0.0420332	5.09957	7A	545061813	545550164	AX-89529776	AX-89700197	FALSE
AX-89467772	19	17BAYmil WUE IRR	TKC	669075683	0.366228	3.24285e-05	-1.418	0.687985	0.0365968	4.48907	7A	663547798	669075702	AX-89484004	AX-89345630	FALSE
AX-89498816_OTV	19	17BAYmil WUE IRR	TKC	22837310	0.910088	0.000128722	-0.904	0.475169	0.031242	3.89035	7A	22837310	22837310	AX-89498816_OTV	AX-89498816_OTV	FALSE
AX-89349044	19	17BAYmil WUE IRR	TKC	611233107	0.796053	0.000144572	-0.469	0.248129	0.0307903	3.83992	7A	611233107	617598843	AX-89349044	AX-89495595	FALSE
AX-89664362_OTV	19	17BAYmil WUE IRR	TKC	653950	0.745614	0.00039726	-1.222	0.69353	0.0268565	3.40092	7A	653950	2695715	AX-89664362_OTV	AX-89353128_OTV	FALSE
AX-89569294	19	17BAYmil WUE IRR	TKC	25002830	0.287281	0.000514198	-0.647	0.374622	0.0258524	3.28887	7A	24929057	26092147	AX-89361138	AX-89578643	FALSE
AX-89325589	19	17BAYmil WUE IRR	TKC	671370097	0.508772	0.000364199	-0.525	0.296389	0.0271946	3.43866	7A	671370097	671401006	AX-89325589	AX-89542486	FALSE
AX-89406054	19	17BAYmil WUE IRR	TKC	701365866	0.0942982	0.000293428	-1.229	0.682364	0.0280356	3.5325	7A	701365866	701365866	AX-89406054	AX-89406054	FALSE
AX-89505048_OTV	19	17BAYmil WUE IRR	TKC	41963495	0.109649	0.000356571	-0.61	0.343545	0.027277	3.44785	7A	41963495	41963495	AX-89505048_OTV	AX-89505048_OTV	FALSE
AX-89773327	19	17BAYmil WUE IRR	TKC	667020532	-0.0899123	0.000450684	-0.483	0.276465	0.0263654	3.34613	7A	667020532	667020532	AX-89773327	AX-89773327	FALSE
AX-89397165_OTV	20	17BAYmil WUE IRR	TKC	731435373	0.504386	3.21461e-05	-0.91	0.441225	0.0366307	4.49287	7B	731435373	731435373	AX-89397165_OTV	AX-89397165_OTV	FALSE
AX-89362711	20	17BAYmil WUE IRR	TKC	608185138	0.964912	1.68129e-05	-1.175	0.550713	0.0391408	4.77436	7B	592542941	608185138	AX-89531850	AX-89362711	FALSE
AX-89414562	20	17BAYmil WUE IRR	TKC	451061388	0.864035	6.23211e-06	-1.592	0.711602	0.0429721	5.20536	7B	451061388	451061388	AX-89414562	AX-89414562	FALSE
AX-89570630	20	17BAYmil WUE IRR	TKC	720119135	0.0504386	7.14667e-05	0.486	0.246658	0.0335297	4.1459	7B	720119135	720119135	AX-89570630	AX-89570630	FALSE
AX-89522183	20	17BAYmil WUE IRR	TKC	523539350	-0.197368	4.08346e-05	-0.807	0.396394	0.0357029	4.38897	7B	522810761	523539350	AX-89643539_OTV	AX-89522183	FALSE
AX-89494030	20	17BAYmil WUE IRR	TKC	499875992	0.464912	1.55823e-08	-1.778	0.638754	0.0656816	7.80737	7B	499875992	544907093	AX-89494030	AX-89414605	FALSE
AX-89316579	20	17BAYmil WUE IRR	TKC	60690897	0.688596	0.000172927	0.505	0.270485	0.0300935	3.76214	7B	59624067	60690897	AX-89591147	AX-89316579	FALSE
AX-89777156_OTV	20	17BAYmil WUE IRR	TKC	728689704	0.782895	0.000330345	-0.715	0.400458	0.0275743	3.48103	7B	728689704	728689704	AX-89777156_OTV	AX-89777156_OTV	FALSE
AX-89323157	20	17BAYmil WUE IRR	TKC	59333673	0.122807	0.000213004	-0.468	0.254184	0.0292823	3.67161	7B	59322125	59333673	AX-89714048	AX-89323157	FALSE
AX-89630139	20	17BAYmil WUE IRR	TKC	683398977	0.688596	0.000876245	0.461	0.278428	0.0237794	3.05737	7B	683398977	683398977	AX-89630139	AX-89630139	FALSE
AX-89459972	20	17BAYmil WUE IRR	TKC	17332771	0.00657895	0.000940296	0.534	0.324424	0.0235053	3.02674	7B	17332771	17332771	AX-89459972	AX-89459972	FALSE
AX-89403254	20	17BAYmil WUE IRR	TKC	475664136	0.605263	0.000277004	-0.843	0.466217	0.0282598	3.55751	7B	475664136	475664136	AX-89403254	AX-89403254	FALSE
AX-89406456	3	17BAYmil WUE IRR	TKC	475971805	0.236842	0.000153393	-0.862	0.458499	0.0305599	3.8142	1D	475971805	475971805	AX-89406456	AX-89406456	FALSE
AX-89733720	3	17BAYmil WUE IRR	TKC	212512392	0.958333	0.000751687	-0.835	0.497969	0.0243755	3.12396	1D	212512392	212512392	AX-89733720	AX-89733720	FALSE
AX-89754046	3	17BAYmil WUE IRR	TKC	436219013	0.348684	0.000784498	-0.399	0.238937	0.0242094	3.10541	1D	436219013	436219013	AX-89754046	AX-89754046	FALSE
AX-89347182	3	17BAYmil WUE IRR	TKC	434136909	0.370614	0.000508698	-0.386	0.223177	0.0258943	3.29354	1D	434136909	434136909	AX-89347182	AX-89347182	FALSE
AX-89664228_OTV	11	17BAYmil WUE IRR	TKC	666678396	0.47807	0.000243261	1.115	0.611529	0.0287654	3.61393	4B	666678396	666678396	AX-89664228_OTV	AX-89664228_OTV	FALSE
AX-89316810_OTV	11	17BAYmil WUE IRR	TKC	4608466	0.377193	0.000435287	0.643	0.367257	0.0265007	3.36122	4B	4608466	4608466	AX-89316810_OTV	AX-89316810_OTV	FALSE
AX-89360323	11	17BAYmil WUE IRR	TKC	20702726	0.366228	0.00100869	-0.9	0.549619	0.0232324	2.99624	4B	20702726	20702726	AX-89360323	AX-89360323	FALSE
AX-89620664	11	17BAYmil WUE IRR	TKC	21555185	0.605263	0.000541117	-0.593	0.344338	0.0256539	3.26671	4B	21555185	21555185	AX-89620664	AX-89620664	FALSE
AX-89578058	11	17BAYmil WUE IRR	TKC	24011914	0.982456	0.000618444	0.768	0.450664	0.0251343	3.2087	4B	24011914	24011914	AX-89578058	AX-89578058	FALSE
AX-89443197	11	17BAYmil WUE IRR	TKC	55919509	0.309211	0.000649454	0.425	0.250482	0.024944	3.18745	4B	55919509	55919509	AX-89443197	AX-89443197	FALSE
AX-89737244	11	17BAYmil WUE IRR	TKC	106369582	0.95614	0.000214598	-0.755	0.410528	0.0292533	3.66837	4B	106369582	118211131	AX-89737244	AX-89358093	FALSE
AX-89508348_OTV	16	17BAYmil WUE IRR	TKC	3906903	0.995614	0.000966072	-0.487	0.296494	0.0234002	3.01499	6A	3906903	3906903	AX-89508348_OTV	AX-89508348_OTV	FALSE
AX-89476657_OTV	16	17BAYmil WUE IRR	TKC	15444301	0.780702	0.000571957	-0.982	0.572851	0.0254382	3.24264	6A	15444301	15444301	AX-89476657_OTV	AX-89476657_OTV	FALSE
AX-89377321	16	17BAYmil WUE IRR	TKC	404699386	0.407895	0.000637228	0.828	0.487378	0.0250179	3.19571	6A	308886630	404699386	AX-89776450	AX-89377321	FALSE
AX-89623166	16	17BAYmil WUE IRR	TKC	34981795	0.223684	0.000615905	-0.409	0.239963	0.0251503	3.21049	6A	34981795	34981795	AX-89623166	AX-89623166	FALSE
AX-89415790_OTV	16	17BAYmil WUE IRR	TKC	49773161	0.743421	0.000608155	-1.01	0.592404	0.0251995	3.21599	6A	49773161	49994508	AX-89415790_OTV	AX-89562396	FALSE
AX-89361034	21	17BAYmil WUE IRR	TKC	240908275	0.982456	0.000366795	-0.563	0.317981	0.027167	3.43558	7D	240908275	240908275	AX-89361034	AX-89361034	FALSE
AX-89549513	21	17BAYmil WUE IRR	TKC	446870784	0.182018	0.000569791	-0.86	0.501671	0.025453	3.24428	7D	446870784	454073017	AX-89549513	AX-89587541	FALSE
AX-89414940	21	17BAYmil WUE IRR	TKC	512939045	0.79386	0.000760896	-0.648	0.386523	0.0243281	3.11867	7D	512939045	512939045	AX-89414940	AX-89414940	FALSE
AX-89441303	2	ARVgre2014sec	DOE	686855899	0.857516	6.92524e-06	1.313	0.597677	0.0980658	5.15957	1B	686746833	687278570	AX-89548713	AX-89601127	FALSE
AX-89534839	2	ARVgre2014sec	DOE	47634441	0.978372	3.19121e-05	0.925	0.453427	0.0851784	4.49604	1B	47634441	47635450	AX-89534839	AX-89577752	FALSE
AX-89669850	2	ARVgre2014sec	DOE	5137576	0.697029	0.000100912	1.153	0.60263	0.0752747	3.99606	1B	5137576	5137576	AX-89669850	AX-89669850	FALSE
AX-89691694	6	ARVgre2014sec	DOE	37983887	-0.237611	1.28324e-07	1.444	0.565182	0.130246	6.89169	2D	37138525	43531551	AX-89371003	AX-89618344	FALSE
AX-89487867	6	ARVgre2014sec	DOE	34231622	0.144682	3.52931e-05	-0.946	0.46597	0.0843186	4.45231	2D	34231622	35683718	AX-89487867	AX-89420685	TRUE
AX-89494187	19	ARVgre2014sec	DOE	696756228	0.988592	9.38135e-06	1.057	0.487985	0.0955293	5.02773	7A	696756228	696756228	AX-89494187	AX-89494187	FALSE
AX-89708458	20	ARVgre2014sec	DOE	699917654	0.518717	4.3544e-06	1.266	0.564665	0.101919	5.36107	7B	699917654	699917654	AX-89708458	AX-89708458	FALSE
AX-89368338	20	ARVgre2014sec	DOE	709520978	0.999168	6.8412e-05	-0.887	0.453275	0.0786362	4.16487	7B	709520978	711062949	AX-89368338	AX-89739191	FALSE
AX-89734874	1	ARVgre2014sec	DOE	32893039	0.966488	2.18043e-05	1.713	0.823208	0.0884192	4.66146	1A	32893039	32893039	AX-89734874	AX-89734874	FALSE
AX-89760074	3	ARVgre2014sec	DOE	12144244	0.770053	5.25145e-05	1.341	0.674985	0.0809131	4.27972	1D	12144244	12144244	AX-89760074	AX-89760074	FALSE
AX-89540314	8	ARVgre2014sec	DOE	22706468	0.624183	7.17951e-05	-0.874	0.447756	0.0782197	4.14391	3B	22706468	22706468	AX-89540314	AX-89540314	FALSE
AX-89655357	8	ARVgre2014sec	DOE	6241159	0.42246	5.71532e-05	1.519	0.768667	0.0801852	4.24296	3B	6241159	6241159	AX-89655357	AX-89655357	FALSE
AX-89537557	13	ARVgre2014sec	DOE	17565826	0.187166	5.3459e-05	0.964	0.486038	0.0807599	4.27198	5A	17565826	17565826	AX-89537557	AX-89537557	FALSE
AX-89351443	13	ARVgre2014sec	DOE	584428846	0.165775	3.9064e-05	-1.254	0.621242	0.0834505	4.40822	5A	584428846	584428846	AX-89351443	AX-89351443	FALSE
AX-89577752	2	R2Nlou2012N-	DOE	47635450	0.904523	2.70429e-06	0.847	0.369761	0.100085	5.56795	1B	47635450	48981157	AX-89577752	AX-89493197	FALSE
AX-89371003	6	R2Nlou2012N-	DOE	37138525	0.500279	1.49125e-10	1.171	0.383437	0.170998	9.82645	2D	37138525	37138525	AX-89371003	AX-89371003	FALSE
AX-89691694	6	R2Nlou2012N-	DOE	37983887	-0.213233	3.84179e-10	1.399	0.467547	0.164648	9.41547	2D	37983887	43531551	AX-89691694	AX-89618344	FALSE
AX-89420073	6	R2Nlou2012N-	DOE	38128590	0.896036	1.07252e-05	-0.779	0.361527	0.0892017	4.96959	2D	38128590	38128590	AX-89420073	AX-89420073	FALSE
AX-89420685	6	R2Nlou2012N-	DOE	35683718	0.334338	4.07059e-06	-0.843	0.37455	0.0968781	5.39034	2D	34231622	35683718	AX-89487867	AX-89420685	TRUE
AX-89460722	7	R2Nlou2012N-	DOE	532317502	0.99933	4.83665e-06	1.009	0.451556	0.0955199	5.31546	3A	532317502	532317502	AX-89460722	AX-89460722	FALSE
AX-89537557	13	R2Nlou2012N-	DOE	17565826	0.21608	1.4883e-05	0.858	0.404431	0.0865812	4.82731	5A	17565826	17565826	AX-89537557	AX-89537557	FALSE
AX-89494187	19	R2Nlou2012N-	DOE	696756228	0.98928	3.16283e-05	0.798	0.390383	0.0805059	4.49992	7A	696756228	696756228	AX-89494187	AX-89494187	FALSE
AX-89624910	19	R2Nlou2012N-	DOE	675199922	0.984366	3.61769e-05	0.805	0.396545	0.0794164	4.44157	7A	675199922	675199922	AX-89624910	AX-89624910	FALSE
AX-89323839	7	Auchy2013N+	GPD	650188001	0.212121	2.20134e-07	-0.22	0.0874154	0.119851	6.65731	3A	650188001	650188001	AX-89323839	AX-89323839	FALSE
AX-89449523	4	17LIMcas WUE IRR	PH	705740483	0.674009	5.12576e-05	12.06	6.00006	0.034969	4.29024	2A	705534918	705743395	AX-89510923	AX-89348853	FALSE
AX-89554585_OTV	5	17LIMcas WUE IRR	PH	157689605	0.535242	4.14147e-05	21.603	10.6202	0.0358	4.38285	2B	157689605	157689605	AX-89554585_OTV	AX-89554585_OTV	FALSE
AX-89667905_OTV	5	17LIMcas WUE IRR	PH	677960910	0.722467	4.24315e-05	25.109	12.3601	0.0357055	4.37231	2B	677960910	677960910	AX-89667905_OTV	AX-89667905_OTV	FALSE
AX-89558081	6	17LIMcas WUE IRR	PH	34676186	0.0462555	9.01472e-06	15.603	7.09417	0.0417248	5.04505	2D	23172564	34676186	AX-89578973	AX-89558081	TRUE
AX-89646666	8	17LIMcas WUE IRR	PH	32730610	0.156388	9.16518e-07	18.771	7.73733	0.0505333	6.03786	3B	32461756	39087403	AX-89559852	AX-89558259	FALSE
AX-89686381_OTV	8	17LIMcas WUE IRR	PH	40143620	0.372247	5.28618e-07	24.871	10.0394	0.0526381	6.27686	3B	39343841	40245861	AX-89585099	AX-89749034_OTV	FALSE
AX-89360749	8	17LIMcas WUE IRR	PH	366827659	0.982379	2.13705e-06	42.979	18.3302	0.047283	5.67019	3B	298272647	404442437	AX-89497574	AX-89706361	FALSE
AX-89639846	11	17LIMcas WUE IRR	PH	34282260	1	5.15416e-07	20.241	8.16256	0.0527347	6.28784	4B	28403551	75741657	AX-89649533	AX-89579027	FALSE
AX-89529036	11	17LIMcas WUE IRR	PH	23690057	0.876652	0.000131688	-12.144	6.39335	0.0312867	3.88045	4B	23690057	23690057	AX-89529036	AX-89529036	FALSE
AX-89753439	12	17LIMcas WUE IRR	PH	18739016	0.237885	2.26881e-12	27.986	8.18173	0.0979513	11.6442	4D	13209725	25398630	AX-89388677	AX-89515224	TRUE
AX-89541223	12	17LIMcas WUE IRR	PH	28448463	0.268722	5.56394e-06	18.572	8.25721	0.0435923	5.25462	4D	28448463	28448463	AX-89541223	AX-89541223	FALSE
AX-89624913	12	17LIMcas WUE IRR	PH	10743429	0.995595	0.000139948	20.087	10.6162	0.0310491	3.85403	4D	10268584	10743429	AX-89563756	AX-89624913	FALSE
AX-89687500	17	17LIMcas WUE IRR	PH	35210004	0.744493	1.64146e-05	13.754	6.43926	0.0394	4.78477	6B	35210004	35210004	AX-89687500	AX-89687500	FALSE
AX-89552713	17	17LIMcas WUE IRR	PH	422991887	0.92511	9.79715e-06	23.86	10.8914	0.0414022	5.0089	6B	422991887	422991930	AX-89552713	AX-89728309	FALSE
AX-89567863	17	17LIMcas WUE IRR	PH	4585018	0.378855	0.000102488	14.064	7.28928	0.0322657	3.98933	6B	4585018	4585018	AX-89567863	AX-89567863	FALSE
AX-89721765	17	17LIMcas WUE IRR	PH	2064066	0.689427	0.000122043	31.322	16.4113	0.0315838	3.91349	6B	2064066	2064066	AX-89721765	AX-89721765	FALSE
AX-89767052	1	17LIMcas WUE IRR	PH	536667349	0.530837	8.1401e-05	25.86	13.2169	0.0331649	4.08937	1A	536667349	536667349	AX-89767052	AX-89767052	FALSE
AX-89466877_OTV	1	17LIMcas WUE IRR	PH	497350004	0.237885	0.000182161	-11.517	6.19235	0.0300191	3.73955	1A	497350004	497350004	AX-89466877_OTV	AX-89466877_OTV	FALSE
AX-89660456_OTV	2	17LIMcas WUE IRR	PH	5099839	0.746696	8.28811e-05	21.052	10.7714	0.0330946	4.08154	1B	5099839	5099839	AX-89660456_OTV	AX-89660456_OTV	FALSE
AX-89420689	3	17LIMcas WUE IRR	PH	455793073	0.900881	7.24257e-05	16.198	8.22164	0.0336208	4.14011	1D	455793073	455793073	AX-89420689	AX-89420689	FALSE
AX-89435420	16	17LIMcas WUE IRR	PH	613937601	0.438326	7.90571e-05	11.893	6.06812	0.0332789	4.10206	6A	613937601	613937601	AX-89435420	AX-89435420	FALSE
AX-89497702_OTV	16	17LIMcas WUE IRR	PH	1241920	0.84141	0.000173777	-11.871	6.36272	0.0302032	3.76001	6A	1241920	1241920	AX-89497702_OTV	AX-89497702_OTV	FALSE
AX-89597116_OTV	16	17LIMcas WUE IRR	PH	614479035	0.674009	0.000193162	-28.157	15.1974	0.02979	3.71408	6A	614479035	614479035	AX-89597116_OTV	AX-89597116_OTV	FALSE
AX-89620848	7	17LIMcas WUE IRR	PH	15614015	0.995595	0.000150067	23.993	12.7378	0.0307764	3.82371	3A	15614015	15614015	AX-89620848	AX-89620848	FALSE
AX-89352949_OTV	10	17LIMcas WUE IRR	PH	642454493	0.570485	0.000206192	-27.609	14.9673	0.0295349	3.68573	4A	642454493	642454493	AX-89352949_OTV	AX-89352949_OTV	FALSE
AX-89311581	18	17LIMcas WUE IRR	PH	90194882	0.502203	0.000191913	-23.7	12.7863	0.0298154	3.7169	6D	90194882	90194882	AX-89311581	AX-89311581	FALSE
AX-89704290	19	17LIMcas WUE IRR	PH	696977914	0.352423	0.000191554	11.115	5.99588	0.0298227	3.71771	7A	696977914	696977914	AX-89704290	AX-89704290	FALSE
AX-89762920	5	17LIMcas WUE SEC	GY	118980515	0.240964	1.32053e-06	-3.802	1.60488	0.0862258	5.87925	2B	88932840	141834545	AX-89392937	AX-89774222	FALSE
AX-89743068	11	17LIMcas WUE SEC	GY	41013897	0.0562249	4.58481e-07	-3.417	1.38587	0.0930152	6.33868	4B	29268343	43593683	AX-89706921	AX-89641456	FALSE
AX-89541223	12	17LIMcas WUE SEC	GY	28448463	0.257028	1.73747e-05	-2.841	1.34346	0.0693317	4.76008	4D	28448463	28448463	AX-89541223	AX-89541223	FALSE
AX-89677232	6	17LIMcas WUE SEC	GY	537428927	0.064257	5.14709e-05	-2.124	1.06337	0.0620712	4.28844	2D	537428927	537428927	AX-89677232	AX-89677232	FALSE
AX-89311306	6	17LIMcas WUE SEC	GY	56250704	0.751004	3.01891e-05	-3.404	1.65571	0.0656479	4.52015	2D	56250704	56250704	AX-89311306	AX-89311306	FALSE
AX-89750041	20	17LIMcas WUE SEC	GY	134240972	0.923695	3.15875e-05	-2.976	1.45081	0.0653451	4.50048	7B	107940669	134240972	AX-89505314	AX-89750041	FALSE
AX-89628942	4	17LIMcas WUE SEC	GY	78331502	0.0240964	0.000102985	-2.805	1.46221	0.0573952	3.98722	2A	78331502	78331502	AX-89628942	AX-89628942	FALSE
AX-89362462	17	17LIMcas WUE SEC	GY	10681239	-0.0682731	6.95103e-05	1.977	1.00667	0.0600491	4.15795	6B	10681239	10681239	AX-89362462	AX-89362462	FALSE
AX-89361962	4	17LIMcas WUE IRR	TKW	180982328	0.709251	4.64901e-05	1.514	0.749077	0.0353495	4.33264	2A	179251965	247471982	AX-89332237	AX-89349140	FALSE
AX-89545228	5	17LIMcas WUE IRR	TKW	104308841	0.812775	0.000106867	-0.546	0.283509	0.0321023	3.97116	2B	104308841	104308841	AX-89545228	AX-89545228	FALSE
AX-89763994	5	17LIMcas WUE IRR	TKW	34284514	0.257709	0.00030278	-0.561	0.312059	0.0280333	3.51887	2B	34284514	34284514	AX-89763994	AX-89763994	FALSE
AX-89325255	6	17LIMcas WUE IRR	TKW	427905274	0.237885	7.1225e-05	0.414	0.210125	0.033686	4.14737	2D	427905274	427905274	AX-89325255	AX-89325255	FALSE
AX-89411379	6	17LIMcas WUE IRR	TKW	431018016	0.356828	0.000104695	0.429	0.222873	0.0321825	3.98008	2D	430650985	431018016	AX-89485424	AX-89411379	FALSE
AX-89617233	6	17LIMcas WUE IRR	TKW	29617880	0.0528634	2.96075e-09	-0.905	0.310619	0.0721214	8.5286	2D	17807709	29617880	AX-89724342	AX-89617233	TRUE
AX-89371003	6	17LIMcas WUE IRR	TKW	37138525	0.581498	2.1561e-07	-0.767	0.299761	0.0560537	6.66633	2D	37138525	37615360	AX-89371003	AX-89684085	FALSE
AX-89470723	6	17LIMcas WUE IRR	TKW	462196198	-0.0837004	4.41584e-05	-0.451	0.222477	0.03555	4.35499	2D	462196198	469627560	AX-89470723	AX-89581056	FALSE
AX-89487867	6	17LIMcas WUE IRR	TKW	34231622	0.103524	9.45041e-06	0.585	0.266714	0.0415419	5.02455	2D	34231622	34231622	AX-89487867	AX-89487867	FALSE
AX-89558081	6	17LIMcas WUE IRR	TKW	34676186	0.0462555	4.47651e-17	-1.161	0.28676	0.134414	16.3491	2D	34676186	35488261	AX-89558081	AX-89618523	FALSE
AX-89564465	8	17LIMcas WUE IRR	TKW	32772437	0.788546	4.89174e-06	1.731	0.765334	0.0440899	5.31054	3B	26759689	36468793	AX-89411974	AX-89481998	FALSE
AX-89600822	10	17LIMcas WUE IRR	TKW	351149996	0.9163	4.71963e-06	-0.656	0.289309	0.0442283	5.32609	4A	236471174	452599771	AX-89485967	AX-89684859	FALSE
AX-89597380	10	17LIMcas WUE IRR	TKW	12394883	0.951542	1.73927e-05	0.465	0.218422	0.0391752	4.75963	4A	12206055	12394883	AX-89558480	AX-89597380	FALSE
AX-89473133	10	17LIMcas WUE IRR	TKW	700739400	0.0837004	0.00044022	-0.415	0.237411	0.0265706	3.35633	4A	700739400	700739400	AX-89473133	AX-89473133	FALSE
AX-89664228_OTV	11	17LIMcas WUE IRR	TKW	666678396	0.493392	6.60986e-06	1.419	0.635995	0.0429261	5.17981	4B	666678395	666678396	AX-89664228	AX-89664228_OTV	FALSE
AX-89393775	11	17LIMcas WUE IRR	TKW	645069666	0.356828	0.00032158	-0.5	0.279343	0.0277979	3.49271	4B	645069666	645069666	AX-89393775	AX-89393775	FALSE
AX-89464377	13	17LIMcas WUE IRR	TKW	400486473	0.960352	9.65183e-05	0.574	0.296584	0.0325	4.01539	5A	385382033	400794474	AX-89717277	AX-89353974	FALSE
AX-89595828	13	17LIMcas WUE IRR	TKW	548504033	0.449339	0.000359821	-0.418	0.235666	0.0273588	3.44391	5A	548504033	548607348	AX-89595828	AX-89425479	FALSE
AX-89710114	18	17LIMcas WUE IRR	TKW	423360917	0.662996	3.12034e-05	0.499	0.241446	0.0369024	4.5058	6D	423360917	423360917	AX-89710114	AX-89710114	FALSE
AX-89619839	19	17LIMcas WUE IRR	TKW	680246223	0.933921	0.000115851	0.442	0.230876	0.0317871	3.9361	7A	679946037	680246223	AX-89392670	AX-89619839	FALSE
AX-89734863	19	17LIMcas WUE IRR	TKW	671927774	0.991189	0.00021052	-0.487	0.264584	0.0294537	3.67671	7A	671927774	671927774	AX-89734863	AX-89734863	FALSE
AX-89588253	19	17LIMcas WUE IRR	TKW	680345242	-0.00440529	0.000212687	0.563	0.305603	0.0294137	3.67226	7A	680336074	680345242	AX-89581268	AX-89588253	FALSE
AX-89349044	19	17LIMcas WUE IRR	TKW	611233107	0.797357	0.000368455	-0.437	0.246939	0.0272661	3.43362	7A	611233107	611240854	AX-89349044	AX-89692853	FALSE
AX-89564789	20	17LIMcas WUE IRR	TKW	741730773	0.85022	7.67079e-05	-0.768	0.391198	0.0333967	4.11516	7B	741730773	741730773	AX-89564789	AX-89564789	FALSE
AX-89745884	20	17LIMcas WUE IRR	TKW	656510127	0.0242291	6.0373e-06	-0.55	0.245457	0.0432766	5.21916	7B	628989825	656520674	AX-89752248	AX-89599039	FALSE
AX-89727801_OTV	20	17LIMcas WUE IRR	TKW	639502047	0.143172	1.87707e-05	1.056	0.497905	0.038879	4.72652	7B	639502047	639502047	AX-89727801_OTV	AX-89727801_OTV	FALSE
AX-89563370	20	17LIMcas WUE IRR	TKW	652701261	0.277533	0.000178063	-0.497	0.266703	0.030108	3.74943	7B	652701261	652701261	AX-89563370	AX-89563370	FALSE
AX-89463081	20	17LIMcas WUE IRR	TKW	654119221	0.698238	0.000289158	0.631	0.35011	0.0282133	3.53886	7B	654119221	654119221	AX-89463081	AX-89463081	FALSE
AX-89416133	1	17LIMcas WUE IRR	TKW	552908260	0.768722	0.000165496	-0.847	0.452594	0.030394	3.78121	1A	552908260	554046010	AX-89416133	AX-89368472	FALSE
AX-89647355	9	17LIMcas WUE IRR	TKW	608606081	0.977974	0.000455762	-1.012	0.580436	0.0264351	3.34126	3D	608606081	608606081	AX-89647355	AX-89647355	FALSE
AX-89400540	14	17LIMcas WUE IRR	TKW	27485223	0.114537	0.000355536	0.931	0.524499	0.0274056	3.44912	5B	27485223	27485223	AX-89400540	AX-89400540	FALSE
AX-89340940	17	17LIMcas WUE IRR	TKW	705286591	0.709251	0.000425014	0.494	0.282096	0.026708	3.3716	6B	705286591	705286591	AX-89340940	AX-89340940	FALSE
AX-89691694	6	R2Ncha2014irr	DOE	37983887	-0.217167	6.74757e-08	1.454	0.556493	0.127565	7.17085	2D	37138525	43531551	AX-89371003	AX-89618344	FALSE
AX-89487867	6	R2Ncha2014irr	DOE	34231622	0.140278	8.76732e-10	-1.348	0.458975	0.158361	9.05713	2D	34231622	35683718	AX-89487867	AX-89420685	TRUE
AX-89416616	6	R2Ncha2014irr	DOE	35262063	0.779833	1.91551e-06	1.132	0.487307	0.102312	5.71772	2D	35262063	35488261	AX-89416616	AX-89618523	FALSE
AX-89340129	14	R2Ncha2014irr	DOE	617279066	0.58	4.9764e-06	1.054	0.471947	0.0948624	5.30309	5B	617279066	617279066	AX-89340129	AX-89340129	FALSE
AX-89466668	7	R2Ncha2014irr	DOE	733999414	0.898	1.06559e-05	1.399	0.648646	0.0888452	4.97241	3A	733999414	733999414	AX-89466668	AX-89466668	FALSE
AX-89600631	20	R2Ncha2014irr	DOE	610625041	0.467444	1.91642e-05	1.501	0.716003	0.0841619	4.71751	7B	610625041	610625041	AX-89600631	AX-89600631	FALSE
AX-89685350	1	SYNand2013N-	GY	30193840	0.8	5.58777e-05	1.266	0.63912	0.0755257	4.25276	1A	30193840	30193840	AX-89685350	AX-89685350	FALSE
AX-89706566	3	SYNand2013N-	GY	357943457	0.41	3.00654e-05	1.019	0.497531	0.0805426	4.52193	1D	357943457	357943457	AX-89706566	AX-89706566	FALSE
AX-89574886	13	SYNand2013N-	GY	19634949	-0.474667	5.0501e-05	2.091	1.04917	0.0763474	4.2967	5A	19634949	19866512	AX-89574886	AX-89424382	FALSE
AX-89645197	13	SYNand2013N-	GY	560494716	0.62	7.9059e-05	-1.934	0.995676	0.0726991	4.10205	5A	560494716	560494716	AX-89645197	AX-89645197	FALSE
AX-89688001	13	SYNand2013N-	GY	476374937	0.46	2.19786e-06	2.866	1.24043	0.101246	5.658	5A	471706145	476374937	AX-89535998_OTV	AX-89688001	FALSE
AX-89573968	13	SYNand2013N-	GY	479396128	0.805	0.000121021	-1.071	0.565549	0.0692147	3.91714	5A	479281978	479404118	AX-89419923	AX-89766154	FALSE
AX-89402032	13	SYNand2013N-	GY	472893187	0.728222	0.000206577	2.121	1.15892	0.0648141	3.68492	5A	472893187	472893187	AX-89402032	AX-89402032	FALSE
AX-89775846	13	SYNand2013N-	GY	473204630	0.702944	0.000286183	-0.977	0.545713	0.0621189	3.54336	5A	473204630	473204630	AX-89775846	AX-89775846	FALSE
AX-89614930	14	SYNand2013N-	GY	441637673	-0.32	3.61052e-05	2.44	1.20234	0.079065	4.44243	5B	441637673	441637673	AX-89614930	AX-89614930	FALSE
AX-89354481	15	SYNand2013N-	GY	370468407	0.82	1.72534e-05	2.322	1.10164	0.0850028	4.76313	5D	358600637	370468407	AX-89689454	AX-89354481	FALSE
AX-89742316	15	SYNand2013N-	GY	520167064	0.378667	9.78325e-05	-1.65	0.859932	0.0709577	4.00952	5D	520167064	520167064	AX-89742316	AX-89742316	FALSE
AX-89342805_OTV	16	SYNand2013N-	GY	11585521	0.0861111	1.90622e-05	1.846	0.88041	0.0842046	4.71983	6A	10493433	11601811	AX-89685917	AX-89361303	FALSE
AX-89358669	16	SYNand2013N-	GY	548088995	0.855	7.21341e-05	-1.787	0.915171	0.0734469	4.14186	6A	547285981	548088995	AX-89703142	AX-89358669	FALSE
AX-89776608	17	SYNand2013N-	GY	647846921	0.701889	7.65788e-05	2.266	1.16414	0.0729592	4.11589	6B	646754246	647948088	AX-89656384	AX-89323758	FALSE
AX-89320960	19	SYNand2013N-	GY	40697794	-0.045	2.29494e-05	-2.125	1.02288	0.0827159	4.63923	7A	40697755	41423627	AX-89355070	AX-89545637	FALSE
AX-89479999	19	SYNand2013N-	GY	13660806	0.999667	0.000104505	-1.147	0.600176	0.0704175	3.98086	7A	13660806	13660851	AX-89479999	AX-89452398	FALSE
AX-89377080	20	SYNand2013N-	GY	24226506	-0.538556	1.95969e-06	3.255	1.40241	0.102135	5.70781	7B	24096191	24350146	AX-89339015	AX-89672998	FALSE
AX-89398846	20	SYNand2013N-	GY	34028495	-0.24	5.84879e-05	2.365	1.19652	0.0751545	4.23293	7B	33906683	65747599	AX-89430861	AX-89565789	FALSE
AX-89402156	20	SYNand2013N-	GY	134555358	0.777333	0.000178731	1.441	0.779921	0.0660083	3.7478	7B	134555358	410620062	AX-89402156	AX-89355950	FALSE
AX-89404577	20	SYNand2013N-	GY	729397595	0.92	0.00023603	-0.947	0.522205	0.0637132	3.62703	7B	729397595	729397595	AX-89404577	AX-89404577	FALSE
AX-89468163	21	SYNand2013N-	GY	413047069	0.767444	4.39982e-05	1.71	0.851749	0.0774652	4.35657	7D	413047069	413047069	AX-89468163	AX-89468163	FALSE
AX-89694590	21	SYNand2013N-	GY	415430738	0.954389	3.61376e-05	1.612	0.794565	0.0790578	4.44204	7D	414295610	415430738	AX-89445630	AX-89694590	FALSE
AX-89425299	2	SYNand2013N-	GY	643259971	0.245	0.000107752	-1.161	0.608797	0.0701668	3.96757	1B	643259971	643259971	AX-89425299	AX-89425299	FALSE
AX-89651762	2	SYNand2013N-	GY	644548000	0.919444	0.000253222	-1.661	0.920075	0.0631317	3.5965	1B	644548000	645096213	AX-89651762	AX-89667538	FALSE
AX-89647582	5	SYNand2013N-	GY	129197952	-0.0743333	9.78554e-05	2.763	1.44033	0.0709558	4.00942	2B	129197952	131309027	AX-89647582	AX-89440441	FALSE
AX-89722118	5	SYNand2013N-	GY	449939152	0.783556	0.000159672	1.152	0.618812	0.066937	3.79677	2B	449939152	449939152	AX-89722118	AX-89722118	FALSE
AX-89502557	4	SYNand2013N-	GY	749594494	0.706778	0.000263212	1.102	0.612058	0.0628116	3.57969	2A	749594494	749594494	AX-89502557	AX-89502557	FALSE
AX-89600757	18	SYNand2013N-	GY	9973141	0.493944	0.00014536	1.438	0.768244	0.0677096	3.83755	6D	9973141	9973141	AX-89600757	AX-89600757	FALSE
AX-89751036	4	17BAYmil WUE IRR	GPC	777083325	0.758772	2.27604e-06	-0.301	0.128518	0.0468434	5.64282	2A	777083325	777083325	AX-89751036	AX-89751036	FALSE
AX-89627398	5	17BAYmil WUE IRR	GPC	326682830	0.337719	9.61114e-06	-0.303	0.138015	0.0413017	5.01723	2B	326682830	326682830	AX-89627398	AX-89627398	FALSE
AX-89635139_OTV	5	17BAYmil WUE IRR	GPC	476418856	0.848684	6.19124e-06	-0.411	0.183485	0.0429975	5.20822	2B	476418856	476418856	AX-89635139_OTV	AX-89635139_OTV	FALSE
AX-89647092_OTV	6	17BAYmil WUE IRR	GPC	16355207	0.45614	2.14977e-05	-0.317	0.150308	0.0381896	4.66761	2D	16355207	16355207	AX-89647092_OTV	AX-89647092_OTV	FALSE
AX-89762611	7	17BAYmil WUE IRR	GPC	633901385	0.936404	1.77957e-07	0.156	0.0606804	0.0565469	6.74968	3A	633055560	634709710	AX-89410293	AX-89697826	FALSE
AX-89769054	7	17BAYmil WUE IRR	GPC	666000933	-0.142544	7.38909e-05	-0.275	0.139507	0.0334	4.13141	3A	666000933	666000933	AX-89769054	AX-89769054	FALSE
AX-89422380	10	17BAYmil WUE IRR	GPC	681102120	0.131579	2.75206e-05	-0.34	0.163356	0.0372329	4.56034	4A	681102120	684506868	AX-89422380	AX-89736836	FALSE
AX-89552634	17	17BAYmil WUE IRR	GPC	665142594	0.986842	2.65377e-05	-0.2	0.0959744	0.0373738	4.57614	6B	665142594	666792071	AX-89552634	AX-89431720	FALSE
AX-89498111	17	17BAYmil WUE IRR	GPC	125196983	0.557018	1.48502e-05	-0.293	0.136488	0.0396209	4.82827	6B	125196983	125196983	AX-89498111	AX-89498111	FALSE
AX-89397391	17	17BAYmil WUE IRR	GPC	712323639	0.787281	7.14915e-05	-0.292	0.148312	0.0335283	4.14575	6B	712323639	712323639	AX-89397391	AX-89397391	FALSE
AX-89664249	20	17BAYmil WUE IRR	GPC	146082384	-0.142544	1.49764e-05	-0.353	0.164556	0.0395882	4.82459	7B	146082384	146082384	AX-89664249	AX-89664249	FALSE
AX-89685077	20	17BAYmil WUE IRR	GPC	684485383	0.535088	4.32846e-05	0.128	0.0628521	0.0354768	4.36367	7B	684485383	684485383	AX-89685077	AX-89685077	FALSE
AX-89745496	20	17BAYmil WUE IRR	GPC	337367068	0.991228	4.03084e-05	-0.227	0.111386	0.0357532	4.3946	7B	337367068	337367068	AX-89745496	AX-89745496	FALSE
AX-89622814	2	17BAYmil WUE IRR	GPC	458172705	-0.0307018	3.65245e-05	-0.193	0.0940442	0.0361356	4.43742	1B	458172705	458172705	AX-89622814	AX-89622814	FALSE
AX-89576424	2	17BAYmil WUE IRR	GPC	583147739	0.756579	5.3084e-05	-0.122	0.0610479	0.0346846	4.27504	1B	583093029	583147739	AX-89693219	AX-89576424	FALSE
AX-89547183_OTV	8	17BAYmil WUE IRR	GPC	13679947	0.758772	3.57076e-05	-0.21	0.102533	0.0362233	4.44724	3B	13679947	13679947	AX-89547183_OTV	AX-89547183_OTV	FALSE
AX-89350544	11	17BAYmil WUE IRR	GPC	31479369	0.164474	3.90838e-05	0.16	0.0783737	0.0358729	4.408	4B	31479369	31479369	AX-89350544	AX-89350544	FALSE
AX-89371778	19	17BAYmil WUE IRR	GPC	660683636	0.969298	3.639e-05	-0.287	0.140225	0.0361499	4.43902	7A	660683636	660683636	AX-89371778	AX-89371778	FALSE
AX-89339366	2	17CAUrec SEP INOC	PH	678945528	0.222958	0.000151406	-11.696	6.21301	0.0308076	3.81986	1B	678853096	678945528	AX-89533801	AX-89339366	FALSE
AX-89354000	2	17CAUrec SEP INOC	PH	559967298	0.12362	0.00010052	-15.668	8.11126	0.0324107	3.99775	1B	553008089	560784537	AX-89570694	AX-89417964	FALSE
AX-89397480	2	17CAUrec SEP INOC	PH	555631996	0.757174	3.80332e-06	-26.054	11.3893	0.0451569	5.41984	1B	553008090	558510388	AX-89570694_OTV	AX-89676461	FALSE
AX-89577338	4	17CAUrec SEP INOC	PH	715374308	0.569536	0.000126085	-12.37	6.49487	0.031524	3.89934	2A	715374308	715374308	AX-89577338	AX-89577338	FALSE
AX-89763994	5	17CAUrec SEP INOC	PH	34284514	0.260486	3.18569e-07	19.963	7.9103	0.0546833	6.4968	2B	34284514	34284514	AX-89763994	AX-89763994	FALSE
AX-89552430_OTV	5	17CAUrec SEP INOC	PH	255571149	0.527594	0.000147171	33.101	17.5514	0.0309187	3.83218	2B	255571149	255571149	AX-89552430_OTV	AX-89552430_OTV	FALSE
AX-89617363	6	17CAUrec SEP INOC	PH	22377930	-0.013245	7.64839e-08	20.629	7.78604	0.0601028	7.11643	2D	20648849	29617880	AX-89629101_OTV	AX-89617233	TRUE
AX-89558081	6	17CAUrec SEP INOC	PH	34676186	0.0353201	8.13289e-12	23.399	7.01229	0.0936403	11.0898	2D	34676186	34995263	AX-89558081	AX-89382235	FALSE
AX-89684085	6	17CAUrec SEP INOC	PH	37615360	0.128035	3.08066e-05	20.822	10.0723	0.037031	4.51136	2D	37138525	37615360	AX-89371003	AX-89684085	FALSE
AX-89685490	6	17CAUrec SEP INOC	PH	152627859	0.346578	0.000232002	29.698	16.2288	0.0291365	3.63451	2D	152627859	152627859	AX-89685490	AX-89685490	FALSE
AX-89309690	6	17CAUrec SEP INOC	PH	469736475	0.0331126	0.000413474	29.026	16.5258	0.0268734	3.38355	2D	469736475	469736475	AX-89309690	AX-89309690	FALSE
AX-89400276	7	17CAUrec SEP INOC	PH	704585531	0.154525	0.000128935	-11.011	5.78941	0.0314365	3.88963	3A	704585531	704585531	AX-89400276	AX-89400276	FALSE
AX-89360749	8	17CAUrec SEP INOC	PH	366827659	0.98234	1.68937e-05	39.348	18.4487	0.0393718	4.77228	3B	353848288	366827659	AX-89693791	AX-89360749	FALSE
AX-89309807	8	17CAUrec SEP INOC	PH	747742406	0.84106	0.000114831	-13.035	6.80413	0.0318899	3.93994	3B	747742406	747742406	AX-89309807	AX-89309807	FALSE
AX-89310976	8	17CAUrec SEP INOC	PH	32674629	0.977925	0.000204722	13.886	7.52396	0.0296264	3.68884	3B	32674629	32730610	AX-89310976	AX-89646666	FALSE
AX-89415660_OTV	8	17CAUrec SEP INOC	PH	40236439	-0.0110375	0.000428878	17.879	10.2067	0.0267301	3.36767	3B	40143620	40236439	AX-89686381_OTV	AX-89415660_OTV	FALSE
AX-89569966	9	17CAUrec SEP INOC	PH	572830273	0.584989	3.58979e-05	-11.971	5.8388	0.0364343	4.44493	3D	26451410	598464880	AX-89476883	AX-89767512	TRUE
AX-89432701	10	17CAUrec SEP INOC	PH	613545833	0.951435	9.70635e-05	-19.816	10.2366	0.0325476	4.01294	4A	613545833	613545833	AX-89432701	AX-89432701	FALSE
AX-89579303	10	17CAUrec SEP INOC	PH	256265275	0.302428	1.95783e-05	-33.972	16.0479	0.0387977	4.70823	4A	256265275	465795097	AX-89579303	AX-89661324	FALSE
AX-89463749	10	17CAUrec SEP INOC	PH	693236253	0.726269	3.31069e-05	-10.894	5.29059	0.0367501	4.48008	4A	693197637	693394401	AX-89655127	AX-89593440	FALSE
AX-89340469	10	17CAUrec SEP INOC	PH	618567171	0.746137	0.000206078	10.232	5.54649	0.0296005	3.68597	4A	618556277	618567814	AX-89553030	AX-89426574	FALSE
AX-89350544	11	17CAUrec SEP INOC	PH	31479369	0.178808	3.5755e-07	20.861	8.30091	0.0542427	6.44666	4B	28403551	75741657	AX-89649533	AX-89579027	FALSE
AX-89658079	11	17CAUrec SEP INOC	PH	38754099	0.728477	0.000349354	-10.418	5.85877	0.0275333	3.45673	4B	38606795	38754099	AX-89639534	AX-89658079	FALSE
AX-89370580	11	17CAUrec SEP INOC	PH	651904283	0.81457	0.000293991	-15.265	8.48004	0.028209	3.53167	4B	651904283	651904283	AX-89370580	AX-89370580	FALSE
AX-89753439	12	17CAUrec SEP INOC	PH	18739016	0.240618	2.77482e-11	26.46	8.13107	0.0892682	10.5568	4D	12773227	25398630	AX-89585223	AX-89515224	TRUE
AX-89541223	12	17CAUrec SEP INOC	PH	28448463	0.262693	5.81288e-07	20.571	8.3333	0.0523849	6.23561	4D	28448463	28448463	AX-89541223	AX-89541223	FALSE
AX-89776639	13	17CAUrec SEP INOC	PH	690347672	0.573951	5.88919e-05	-30.307	15.1988	0.0345013	4.22994	5A	690347672	690347672	AX-89776639	AX-89776639	FALSE
AX-89414471	13	17CAUrec SEP INOC	PH	270830867	0.364238	0.000205978	-17.184	9.3152	0.0296024	3.68618	5A	270830867	270830867	AX-89414471	AX-89414471	FALSE
AX-89767509	16	17CAUrec SEP INOC	PH	585481325	0.222958	2.83171e-05	-25.463	12.262	0.0373596	4.54795	6A	585481325	585481325	AX-89767509	AX-89767509	FALSE
AX-89454737	16	17CAUrec SEP INOC	PH	446900252	0.342163	0.000212663	14.429	7.83867	0.0294773	3.67231	6A	86118567	446900252	AX-89680668	AX-89454737	FALSE
AX-89384628	19	17CAUrec SEP INOC	PH	706970975	0.660044	3.64123e-05	-19.033	9.29059	0.0363788	4.43875	7A	706677132	706970975	AX-89700018	AX-89384628	FALSE
AX-89660015	19	17CAUrec SEP INOC	PH	36932963	0.845475	2.26988e-05	-32.084	15.2718	0.0382216	4.644	7A	36932963	36932963	AX-89660015	AX-89660015	FALSE
AX-89733870	19	17CAUrec SEP INOC	PH	50364317	0.977925	0.000236093	-11.713	6.40818	0.029068	3.62692	7A	50364317	50364317	AX-89733870	AX-89733870	FALSE
AX-89542640_OTV	19	17CAUrec SEP INOC	PH	690931175	0.788079	0.000304636	-23.559	13.1199	0.0280697	3.51622	7A	690931175	690931175	AX-89542640_OTV	AX-89542640_OTV	FALSE
AX-89640261	1	17CAUrec SEP INOC	PH	530515037	0.790287	0.000250485	-28.341	15.5689	0.0288363	3.60122	1A	530515037	530515037	AX-89640261	AX-89640261	FALSE
AX-89607744	1	17CAUrec SEP INOC	PH	12368850	0.988962	0.000308493	-10.132	5.64742	0.0280205	3.51076	1A	12368850	12368850	AX-89607744	AX-89607744	FALSE
AX-89595144	14	17CAUrec SEP INOC	PH	166655747	0.951435	0.000188461	-30.155	16.2497	0.0299505	3.72478	5B	166655747	166655747	AX-89595144	AX-89595144	FALSE
AX-89725565_OTV	14	17CAUrec SEP INOC	PH	411934172	0.298013	0.0004474	-19.597	11.2226	0.0265645	3.3493	5B	411934172	411934172	AX-89725565_OTV	AX-89725565_OTV	FALSE
AX-89629709	14	17CAUrec SEP INOC	PH	652633484	0.9117	0.000299143	13.28	7.3864	0.028141	3.52412	5B	652633484	652633484	AX-89629709	AX-89629709	FALSE
AX-89648001	21	17CAUrec SEP INOC	PH	109559802	0.545254	0.000226277	22.577	12.3162	0.0292343	3.64536	7D	109527857	110204429	AX-89563101	AX-89404405	FALSE
AX-89748233	17	17CAUrec SEP INOC	PH	4638861	0.984547	0.000411994	12.067	6.86836	0.0268874	3.38511	6B	4638861	4638861	AX-89748233	AX-89748233	FALSE
AX-89735831	1	ARVgre2014irr	GYC	474219236	0.265957	4.90613e-07	1.595	0.653132	0.119104	6.30926	1A	471476686	481886675	AX-89693021	AX-89743918	TRUE
AX-89629244	1	ARVgre2014irr	GYC	474642658	0.799409	1.4441e-08	2.281	0.836439	0.146297	7.8404	1A	474443151	488070703	AX-89726297_OTV	AX-89429079	TRUE
AX-89627103	1	ARVgre2014irr	GYC	475475519	0.0269504	4.33751e-05	1.42	0.707523	0.0821489	4.36276	1A	474579666	505426930	AX-89315257	AX-89398334	TRUE
AX-89601580	1	ARVgre2014irr	GYC	481761956	0.93818	6.57309e-06	1.434	0.651284	0.0980264	5.18223	1A	481761956	481761956	AX-89601580	AX-89601580	FALSE
AX-89626848_OTV	2	ARVgre2014irr	GYC	42316893	0.626714	1.80098e-05	1.947	0.926994	0.0896011	4.74449	1B	42316892	42316893	AX-89626848	AX-89626848_OTV	FALSE
AX-89387261	6	ARVgre2014irr	GYC	619096981	0.81643	7.29801e-06	1.931	0.880986	0.097158	5.1368	2D	613426874	619148744	AX-89352421	AX-89527316	FALSE
AX-89394722	6	ARVgre2014irr	GYC	589613490	0.132033	0.000120555	-1.239	0.654742	0.0733652	3.91881	2D	589613490	589613490	AX-89394722	AX-89394722	FALSE
AX-89600088	7	ARVgre2014irr	GYC	688885699	0.797754	4.11825e-05	1.279	0.635443	0.0825914	4.38529	3A	686761865	688917134	AX-89324951	AX-89373837	FALSE
AX-89414304	8	ARVgre2014irr	GYC	246146313	0.988652	6.17252e-06	1.731	0.783878	0.0985476	5.20954	3B	222815025	252333577	AX-89544281	AX-89425194	FALSE
AX-89413625	8	ARVgre2014irr	GYC	513987840	1	6.78646e-05	-1.194	0.61	0.0783176	4.16836	3B	513987840	513987840	AX-89413625	AX-89413625	FALSE
AX-89706496	8	ARVgre2014irr	GYC	581266894	-0.0856383	0.000320719	1.062	0.598365	0.0648488	3.49388	3B	581266894	581266894	AX-89706496	AX-89706496	FALSE
AX-89472765	8	ARVgre2014irr	GYC	661420348	0.922636	0.000256736	1.676	0.929629	0.0667943	3.59051	3B	661402744	661835824	AX-89422807	AX-89603489	FALSE
AX-89469466	8	ARVgre2014irr	GYC	736914522	0.824586	0.000395347	1.268	0.724901	0.0630153	3.40302	3B	736914522	736914585	AX-89469466	AX-89637204	FALSE
AX-89367034	14	ARVgre2014irr	GYC	473878624	-0.297872	1.52088e-05	2.527	1.19317	0.0910232	4.81791	5B	473878624	491048008	AX-89367034	AX-89730839	FALSE
AX-89720611	15	ARVgre2014irr	GYC	394102319	0.899645	1.52088e-05	2.527	1.19317	0.0910232	4.81791	5D	394102319	408776473	AX-89720611	AX-89453605	FALSE
AX-89414590	10	ARVgre2014irr	GYC	729707187	0.648936	7.31334e-05	1.552	0.795977	0.0776753	4.13588	4A	729707187	729707187	AX-89414590	AX-89414590	FALSE
AX-89389580	11	ARVgre2014irr	GYC	11659703	0.116785	7.63973e-05	1.361	0.699996	0.0772999	4.11692	4B	11659703	11726299	AX-89389580	AX-89762349	FALSE
AX-89716109	4	ARVgre2014irr	GYC	632495862	-0.297872	0.000159413	-1.026	0.551818	0.0709438	3.79748	2A	631797833	632495862	AX-89509141	AX-89716109	FALSE
AX-89455687_OTV	4	ARVgre2014irr	GYC	718864464	0.940248	0.000285136	1.335	0.746141	0.0658776	3.54495	2A	718864464	718864464	AX-89455687_OTV	AX-89455687_OTV	FALSE
AX-89611090	5	ARVgre2014irr	GYC	749208373	0.972222	0.000344881	1.747	0.989389	0.0642127	3.46233	2B	749208373	751265486	AX-89611090	AX-89767711	FALSE
AX-89437044	9	ARVgre2014irr	GYC	152492459	0.776596	0.000130263	1.523	0.808408	0.0726948	3.88518	3D	152492459	152492459	AX-89437044	AX-89437044	FALSE
AX-89776427	9	R2Ncha2014irr	GN	85268821	0.859296	2.78673e-06	4.08	1.78326	0.0998506	5.55491	3D	85268821	88992704	AX-89776427	AX-89514150	FALSE
AX-89506309	14	R2Ncha2014irr	GN	458714770	-0.132663	7.81376e-07	-6.962	2.89564	0.109701	6.10714	5B	458714770	461137931	AX-89506309	AX-89425960	FALSE
AX-89548101	14	R2Ncha2014irr	GN	409461782	0.999553	1.91825e-05	4.623	2.20522	0.084543	4.71709	5B	407837614	411046431	AX-89370468	AX-89675375	FALSE
AX-89768269	14	R2Ncha2014irr	GN	408986368	0.720659	0.000211368	-4.058	2.22054	0.0649303	3.67496	5B	408986368	408986368	AX-89768269	AX-89768269	FALSE
AX-89393011	14	R2Ncha2014irr	GN	708222922	0.437186	9.9988e-05	4.058	2.11808	0.0711114	4.00005	5B	708222922	708222922	AX-89393011	AX-89393011	FALSE
AX-89369679	18	R2Ncha2014irr	GN	3568070	0.61809	6.77802e-07	6.711	2.77663	0.11079	6.1689	6D	3036753	3612445	AX-89704195	AX-89565060	FALSE
AX-89559173	1	R2Ncha2014irr	GN	98575343	0.87895	6.22513e-05	-3.199	1.62431	0.0749959	4.20585	1A	98575343	98575343	AX-89559173	AX-89559173	FALSE
AX-89552620	2	R2Ncha2014irr	GN	50123996	0.999442	9.15381e-05	7.394	3.83956	0.0718369	4.0384	1B	50123996	50123996	AX-89552620	AX-89552620	FALSE
AX-89666994	2	R2Ncha2014irr	GN	365239685	0.707091	0.000201534	5.806	3.16699	0.0653252	3.69565	1B	365239685	365239685	AX-89666994	AX-89666994	FALSE
AX-89564598	2	R2Ncha2014irr	GN	665312133	0.191848	3.42264e-05	5.748	2.82474	0.0798661	4.46564	1B	665116703	665312133	AX-89606421	AX-89564598	FALSE
AX-89776727	4	R2Ncha2014irr	GN	83936856	0.934953	0.000137339	4.859	2.5862	0.068497	3.86221	2A	83936856	83936856	AX-89776727	AX-89776727	FALSE
AX-89754611	4	R2Ncha2014irr	GN	704693824	0.889447	0.000136434	3.505	1.86453	0.0685515	3.86508	2A	704693824	704693824	AX-89754611	AX-89754611	FALSE
AX-89461972	4	R2Ncha2014irr	GN	469227314	0.924623	1.07527e-05	7.282	3.37795	0.0891813	4.96848	2A	456098613	473601518	AX-89384901	AX-89490229	FALSE
AX-89335187	4	R2Ncha2014irr	GN	777354616	0.819877	2.3589e-05	3.754	1.80951	0.082877	4.62729	2A	777354616	779208117	AX-89335187	AX-89532075	FALSE
AX-89402939	5	R2Ncha2014irr	GN	127146602	0.926075	0.000162203	6.946	3.73593	0.0671225	3.78994	2B	127146602	127146602	AX-89402939	AX-89402939	FALSE
AX-89334208	5	R2Ncha2014irr	GN	788586391	0.341709	0.000157327	3.849	2.06618	0.0673748	3.8032	2B	788586391	788586391	AX-89334208	AX-89334208	FALSE
AX-89365597	6	R2Ncha2014irr	GN	457397769	0.79397	0.000186424	3.779	2.05111	0.0659709	3.7295	2D	457397769	457397769	AX-89365597	AX-89365597	FALSE
AX-89611508	6	R2Ncha2014irr	GN	77112927	0.907203	0.000138298	-3.145	1.67461	0.0684396	3.85918	2D	77112927	77112927	AX-89611508	AX-89611508	FALSE
AX-89728114	6	R2Ncha2014irr	GN	26344420	0.879397	1.33075e-05	5.764	2.7008	0.0874776	4.8759	2D	26337060	28005216	AX-89429345	AX-89441180	FALSE
AX-89724465	10	R2Ncha2014irr	GN	569893167	0.998325	3.46561e-05	-3.299	1.62233	0.0797649	4.46022	4A	567651390	570460800	AX-89368742	AX-89698307	FALSE
AX-89544173	10	R2Ncha2014irr	GN	591073667	0.999888	0.00017109	2.898	1.56431	0.0666814	3.76678	4A	591073667	591073667	AX-89544173	AX-89544173	FALSE
AX-89637794	11	R2Ncha2014irr	GN	609311330	0.812451	0.000178165	5.756	3.11456	0.0663461	3.74918	4B	609311330	609311330	AX-89637794	AX-89637794	FALSE
AX-89490769	13	R2Ncha2014irr	GN	687279870	0.336683	0.000183435	6.122	3.31882	0.0661047	3.73652	5A	687279870	687279870	AX-89490769	AX-89490769	FALSE
AX-89751015	17	R2Ncha2014irr	GN	609381241	0.796538	0.000100456	6.898	3.60159	0.0710731	3.99802	6B	603356450	609856853	AX-89629409	AX-89623635	FALSE
AX-89507596	20	R2Ncha2014irr	GN	313691473	0.999553	0.000121009	3.354	1.77135	0.0695409	3.91718	7B	313691473	313691473	AX-89507596	AX-89507596	FALSE
AX-89449253	20	R2Ncha2014irr	GN	637692180	-0.376884	0.000111298	-4.265	2.24063	0.0702299	3.95351	7B	627602040	637692180	AX-89510834	AX-89449253	FALSE
AX-89542917	2	17BGAstp SEP INOC	GYC	16429729	0.845475	3.59109e-05	1.214	0.592071	0.0364329	4.44477	1B	15886440	16429729	AX-89672879	AX-89542917	FALSE
AX-89493024	2	17BGAstp SEP INOC	GYC	38297049	0.99117	5.93297e-05	1.126	0.564897	0.0344723	4.22673	1B	34697833	38297049	AX-89350599	AX-89493024	FALSE
AX-89383830	2	17BGAstp SEP INOC	GYC	44519904	0.532009	0.000219485	-0.894	0.486869	0.0293537	3.6586	1B	44519904	44519904	AX-89383830	AX-89383830	FALSE
AX-89496413	2	17BGAstp SEP INOC	GYC	47605869	0.684327	0.000499891	1.869	1.07945	0.0261302	3.30112	1B	47605869	47605869	AX-89496413	AX-89496413	FALSE
AX-89609078	2	17BGAstp SEP INOC	GYC	50776006	0.887417	0.000525168	-0.885	0.513115	0.025937	3.2797	1B	50776006	50776006	AX-89609078	AX-89609078	FALSE
AX-89321614	2	17BGAstp SEP INOC	GYC	55429674	0.242826	0.000361648	1.084	0.611309	0.0273978	3.44171	1B	55429674	55429674	AX-89321614	AX-89321614	FALSE
AX-89485501	5	17BGAstp SEP INOC	GYC	556675498	0.907285	9.0963e-05	-1.057	0.543949	0.0328015	4.04114	2B	554299077	571251557	AX-89314882	AX-89417763	FALSE
AX-89686951	5	17BGAstp SEP INOC	GYC	141987200	0.0794702	0.000177653	-1.605	0.861585	0.0301817	3.75043	2B	140787455	141987200	AX-89657904	AX-89686951	FALSE
AX-89344548_OTV	5	17BGAstp SEP INOC	GYC	539344902	0.715232	0.000189608	2.519	1.35792	0.0299267	3.72214	2B	72588657	539344902	AX-89520527	AX-89344548_OTV	TRUE
AX-89634213	8	17BGAstp SEP INOC	GYC	757469682	0.613687	7.82811e-05	-1.233	0.62893	0.0333887	4.10634	3B	757469682	757469682	AX-89634213	AX-89634213	FALSE
AX-89621745	8	17BGAstp SEP INOC	GYC	663030625	0.245033	0.00046381	1.117	0.641393	0.0264235	3.33366	3B	663030625	663030625	AX-89621745	AX-89621745	FALSE
AX-89472997	10	17BGAstp SEP INOC	GYC	683900373	0.227373	4.15419e-05	1.888	0.928251	0.0358644	4.38151	4A	681102120	683900373	AX-89422380	AX-89472997	FALSE
AX-89657121	10	17BGAstp SEP INOC	GYC	4890403	0.986755	0.00024458	1.354	0.742402	0.0289297	3.61158	4A	4890403	5122064	AX-89657121	AX-89686141	FALSE
AX-89692734	10	17BGAstp SEP INOC	GYC	7400278	0.231788	0.000237093	0.778	0.425612	0.0290515	3.62508	4A	7400278	7400278	AX-89692734	AX-89692734	FALSE
AX-89563283	10	17BGAstp SEP INOC	GYC	612078515	0.94702	0.000405172	0.809	0.459622	0.0269528	3.39236	4A	612078515	612078515	AX-89563283	AX-89563283	FALSE
AX-89568888_OTV	10	17BGAstp SEP INOC	GYC	672834321	0.84106	0.000432527	1.329	0.759233	0.0266969	3.36399	4A	672834321	672834321	AX-89568888_OTV	AX-89568888_OTV	FALSE
AX-89575151	14	17BGAstp SEP INOC	GYC	596433924	0.977925	7.6752e-05	1.484	0.755854	0.0334659	4.11491	5B	596433924	596433924	AX-89575151	AX-89575151	FALSE
AX-89767564	14	17BGAstp SEP INOC	GYC	47124161	0.421634	0.000166518	-2.054	1.09782	0.0304352	3.77854	5B	47124161	47124161	AX-89767564	AX-89767564	FALSE
AX-89413504	15	17BGAstp SEP INOC	GYC	43417114	0.258278	8.60494e-08	-2.575	0.975554	0.059657	7.06525	5D	42936561	108958649	AX-89456208	AX-89720229	FALSE
AX-89365192	15	17BGAstp SEP INOC	GYC	437084308	0.986755	1.25133e-05	-1.082	0.499954	0.0405393	4.90263	5D	437084308	437084308	AX-89365192	AX-89365192	FALSE
AX-89498585	15	17BGAstp SEP INOC	GYC	439320310	0.99117	0.000141009	-1.392	0.73584	0.0310861	3.85075	5D	439209165	439320310	AX-89590332	AX-89498585	FALSE
AX-89428591	19	17BGAstp SEP INOC	GYC	4512335	0.582781	5.12364e-05	-1.528	0.760326	0.0350453	4.29042	7A	1702361	5182563	AX-89407560	AX-89633346	FALSE
AX-89318098	19	17BGAstp SEP INOC	GYC	661279785	0.933775	7.95294e-05	1.92	0.980211	0.0333269	4.09947	7A	661159016	661279785	AX-89320753	AX-89318098	FALSE
AX-89374977	19	17BGAstp SEP INOC	GYC	439810555	-0.101545	0.000140683	1.755	0.92782	0.0310952	3.85176	7A	439810555	439810555	AX-89374977	AX-89374977	FALSE
AX-89314470	19	17BGAstp SEP INOC	GYC	525161120	0.834437	0.000214541	2.185	1.18774	0.0294429	3.66849	7A	525161120	531197818	AX-89314470	AX-89652533	FALSE
AX-89561521	19	17BGAstp SEP INOC	GYC	28461372	0.498896	0.00028449	-0.83	0.460006	0.0283377	3.54593	7A	28453031	28462941	AX-89630119	AX-89336805	FALSE
AX-89482524	19	17BGAstp SEP INOC	GYC	174217161	0.384106	0.00050419	1.37	0.791881	0.0260966	3.29741	7A	174217161	174217161	AX-89482524	AX-89482524	FALSE
AX-89389950	4	17BGAstp SEP INOC	GYC	688623984	0.741722	0.000230867	-0.943	0.515357	0.0291557	3.63664	2A	688623984	688623984	AX-89389950	AX-89389950	FALSE
AX-89505217	4	17BGAstp SEP INOC	GYC	87880663	0.969095	0.000506622	-1.529	0.883902	0.0260778	3.29532	2A	87880663	87880663	AX-89505217	AX-89505217	FALSE
AX-89423518	4	17BGAstp SEP INOC	GYC	117180834	0.490066	0.000429453	-1.038	0.592546	0.0267249	3.36708	2A	117180834	117181052	AX-89423518	AX-89542224	FALSE
AX-89435384	4	17BGAstp SEP INOC	GYC	716486372	0.101545	0.000426485	-2.385	1.36083	0.026752	3.3701	2A	716486372	716486372	AX-89435384	AX-89435384	FALSE
AX-89640020	13	17BGAstp SEP INOC	GYC	585211271	0.474614	0.000141351	-0.993	0.524949	0.0310766	3.8497	5A	585211271	585211271	AX-89640020	AX-89640020	FALSE
AX-89617776	13	17BGAstp SEP INOC	GYC	540353803	0.514349	0.00027116	-1.431	0.790467	0.0285257	3.56677	5A	540353803	540353803	AX-89617776	AX-89617776	FALSE
AX-89602447	21	17BGAstp SEP INOC	GYC	4633061	0.750552	0.000232269	-1.288	0.703945	0.029132	3.63401	7D	4517553	4633061	AX-89367062	AX-89602447	FALSE
AX-89375214	1	17BGAstp SEP INOC	GYC	586292570	0.717439	0.000335392	1.205	0.6757	0.027693	3.47445	1A	586292570	586292570	AX-89375214	AX-89375214	FALSE
AX-89430714	1	17BGAstp SEP INOC	GYC	157349080	0.863135	0.000501474	0.987	0.570257	0.0261178	3.29975	1A	157349080	157349080	AX-89430714	AX-89430714	FALSE
AX-89350544	11	17BGAstp SEP INOC	GYC	31479369	0.163355	0.000461482	-1.088	0.624549	0.0264432	3.33584	4B	31479369	31479369	AX-89350544	AX-89350544	FALSE
AX-89613340	16	17BGAstp SEP INOC	GYC	74668242	0.743929	0.000449199	-1.424	0.815716	0.0265488	3.34756	6A	74668242	74668242	AX-89613340	AX-89613340	FALSE
AX-89351230	16	17BGAstp SEP INOC	GYC	606041773	0.794702	0.000271212	2.083	1.15035	0.0285249	3.56669	6A	606041773	606041773	AX-89351230	AX-89351230	FALSE
AX-89343071_OTV	16	17BGAstp SEP INOC	GYC	599191772	0.615894	0.000264015	-1.593	0.878455	0.0286302	3.57837	6A	599191772	599191772	AX-89343071_OTV	AX-89343071_OTV	FALSE
AX-89754998_OTV	17	17BGAstp SEP INOC	GYC	8888459	0.428256	0.000347721	-1.111	0.624553	0.0275517	3.45877	6B	8888459	8888459	AX-89754998_OTV	AX-89754998_OTV	FALSE
AX-89359711_OTV	17	17BGAstp SEP INOC	GYC	452594126	0.147903	0.000510695	-1.531	0.885437	0.0260464	3.29184	6B	452594126	452594126	AX-89359711_OTV	AX-89359711_OTV	FALSE
AX-89461175	17	17BGAstp SEP INOC	GYC	663857645	0.0993377	0.000302123	-2.237	1.24527	0.0281022	3.51982	6B	663857645	663857645	AX-89461175	AX-89461175	FALSE
AX-89516577	18	17BGAstp SEP INOC	GYC	13010911	0.549669	0.000483044	-2.285	1.31632	0.0262644	3.31601	6D	13010911	13010911	AX-89516577	AX-89516577	FALSE
AX-89392241	20	17BGAstp SEP INOC	GYC	114502853	0.231788	0.000392734	-1.146	0.650004	0.0270749	3.4059	7B	114502853	114502853	AX-89392241	AX-89392241	FALSE
AX-89666472	10	17INRmon NUE LN	GYC	684418093	0.127753	1.78638e-07	1.89	0.733833	0.0567679	6.74803	4A	681096540	684575389	AX-89719605	AX-89679741	FALSE
AX-89318423	11	17INRmon NUE LN	GYC	639847202	-0.0264317	1.12154e-05	1.338	0.614671	0.0408781	4.95018	4B	639845300	639947593	AX-89604931	AX-89565009	FALSE
AX-89735891	16	17INRmon NUE LN	GYC	580332510	0.819383	1.85493e-05	-0.693	0.326676	0.0389251	4.73167	6A	580332510	580332510	AX-89735891	AX-89735891	FALSE
AX-89573217	19	17INRmon NUE LN	GYC	661169347	0.656388	6.29471e-06	1.452	0.649155	0.0431151	5.20102	7A	661169347	661169347	AX-89573217	AX-89573217	FALSE
AX-89528666	1	17INRmon NUE LN	GYC	477085312	0.559471	2.71379e-05	-1.266	0.608083	0.0374457	4.56642	1A	477085312	477085312	AX-89528666	AX-89528666	FALSE
AX-89760097	2	17INRmon NUE LN	GYC	86685789	0.0991189	3.35087e-05	0.859	0.417312	0.036625	4.47484	1B	86685789	86685789	AX-89760097	AX-89760097	FALSE
AX-89754167_OTV	2	Reclainville2013N-	GPD	665278417	0.0909091	8.91222e-06	-0.19	0.0875408	0.0910952	5.05001	1B	665116703	666368961	AX-89606421	AX-89507799	FALSE
AX-89310145	5	Reclainville2013N-	GPD	135687349	0.977104	5.22307e-06	-0.201	0.0904305	0.0953485	5.28207	2B	127146602	135687349	AX-89402939	AX-89310145	FALSE
AX-89635928	5	Reclainville2013N-	GPD	158644029	0.737374	0.000276255	-0.145	0.0806029	0.0630054	3.55869	2B	158644029	158644029	AX-89635928	AX-89635928	FALSE
AX-89736935_OTV	16	Reclainville2013N-	GPD	11273975	0.0250281	5.54369e-07	-0.321	0.13202	0.11283	6.2562	6A	9474351	11273975	AX-89389303	AX-89736935_OTV	FALSE
AX-89330995	16	Reclainville2013N-	GPD	483897200	0.989113	0.000362647	-0.203	0.115073	0.0607293	3.44052	6A	483897200	483897200	AX-89330995	AX-89330995	FALSE
AX-89628604	16	Reclainville2013N-	GPD	549228298	0.676768	0.000200559	-0.217	0.118142	0.0656756	3.69776	6A	537314363	552748029	AX-89642511	AX-89520256	FALSE
AX-89669910	17	Reclainville2013N-	GPD	483606145	0.10101	8.68984e-06	-0.23	0.105497	0.0912971	5.06099	6B	479301864	519733481	AX-89745782	AX-89604281	TRUE
AX-89434749	17	Reclainville2013N-	GPD	658815741	0.505051	0.000223199	-0.191	0.1049	0.0647848	3.65131	6B	658815741	658815741	AX-89434749	AX-89434749	FALSE
AX-89763583	7	Reclainville2013N-	GPD	36310541	-0.0896184	3.27503e-05	-0.235	0.115185	0.0805977	4.48478	3A	36310541	36310541	AX-89763583	AX-89763583	FALSE
AX-89639133	1	Reclainville2013N-	GPD	574354029	0.809764	0.000106747	-0.161	0.0845455	0.0709064	3.97164	1A	574354029	574354029	AX-89639133	AX-89639133	FALSE
AX-89311845	3	Reclainville2013N-	GPD	363795176	-0.111616	4.62918e-05	0.103	0.0514977	0.0777747	4.3345	1D	363795176	363795176	AX-89311845	AX-89311845	FALSE
AX-89321153	14	Reclainville2013N-	GPD	476796581	0.68092	9.8129e-05	-0.257	0.134	0.0716016	4.0082	5B	476796581	476796581	AX-89321153	AX-89321153	FALSE
AX-89471920	18	Reclainville2013N-	GPD	9247495	0.999888	5.51492e-05	-0.221	0.111282	0.0763415	4.25846	6D	9247495	9247495	AX-89471920	AX-89471920	FALSE
AX-89545637	19	Reclainville2013N-	GPD	41423627	0.974523	8.17646e-05	0.2	0.103215	0.073106	4.08743	7A	41423627	41423627	AX-89545637	AX-89545637	FALSE
AX-89619711	21	Reclainville2013N-	GPD	8279734	0.636364	0.000173715	-0.147	0.0793709	0.0668708	3.76016	7D	8279734	8279734	AX-89619711	AX-89619711	FALSE
AX-89421019	21	Reclainville2013N-	GPD	616704814	0.954545	0.000138856	-0.102	0.0543797	0.0687299	3.85744	7D	616704814	616704814	AX-89421019	AX-89421019	FALSE
AX-89622814	2	17DEScap NUE LN	GPD	458172705	-0.0486726	5.30783e-07	-0.193	0.0780155	0.0528435	6.27508	1B	458172705	458172705	AX-89622814	AX-89622814	FALSE
AX-89369817	1	17SECmau FUS INOC	PH	91552537	0.713024	9.55005e-05	-29.188	15.0631	0.0326111	4.01999	1A	91409691	91552537	AX-89752987	AX-89369817	FALSE
AX-89383600	2	17SECmau FUS INOC	PH	170563707	0.695364	6.44585e-05	17.659	8.90204	0.0341483	4.19072	1B	63044186	170563707	AX-89720144_OTV	AX-89383600	FALSE
AX-89466701	2	17SECmau FUS INOC	PH	136627426	0.96468	1.18412e-05	-13.729	6.32456	0.0407539	4.9266	1B	136627426	136627426	AX-89466701	AX-89466701	FALSE
AX-89442451	2	17SECmau FUS INOC	PH	502854635	0.86755	5.01032e-05	-21.496	10.6811	0.0351327	4.30013	1B	502854635	502854635	AX-89442451	AX-89442451	FALSE
AX-89354000	2	17SECmau FUS INOC	PH	559967298	0.119205	6.25639e-06	-19.622	8.7712	0.04323	5.20368	1B	553008089	561255374	AX-89570694	AX-89662433	FALSE
AX-89397480	2	17SECmau FUS INOC	PH	555631996	0.757174	0.000198143	-23.013	12.4426	0.0297543	3.70302	1B	555631996	555631996	AX-89397480	AX-89397480	FALSE
AX-89630392	2	17SECmau FUS INOC	PH	16634457	0.655629	0.000415456	11.251	6.40765	0.0268546	3.38147	1B	16634457	16634457	AX-89630392	AX-89630392	FALSE
AX-89577338	4	17SECmau FUS INOC	PH	715374308	0.573951	0.000118486	-13.472	7.04557	0.0317672	3.92633	2A	715374308	715374308	AX-89577338	AX-89577338	FALSE
AX-89348943	4	17SECmau FUS INOC	PH	185284945	0.686534	0.00010293	-47.715	24.7376	0.032318	3.98746	2A	185284945	185284945	AX-89348943	AX-89348943	FALSE
AX-89763994	5	17SECmau FUS INOC	PH	34284514	0.251656	2.21501e-06	19.606	8.37463	0.0472445	5.65462	2B	34284514	34284514	AX-89763994	AX-89763994	FALSE
AX-89373773	5	17SECmau FUS INOC	PH	694998966	0.629139	0.00016839	-11.627	6.21893	0.0303914	3.77368	2B	694998966	694998966	AX-89373773	AX-89373773	FALSE
AX-89617233	6	17SECmau FUS INOC	PH	29617880	0.0463576	1.17591e-07	21.698	8.30635	0.0584739	6.92963	2D	20648849	29617880	AX-89629101_OTV	AX-89617233	TRUE
AX-89558081	6	17SECmau FUS INOC	PH	34676186	0.0419426	4.25241e-13	27.16	7.70182	0.103991	12.3714	2D	34676186	34995263	AX-89558081	AX-89382235	FALSE
AX-89371003	6	17SECmau FUS INOC	PH	37138525	0.580574	1.19825e-05	17.253	7.95249	0.0407078	4.92145	2D	37138525	37615360	AX-89371003	AX-89684085	FALSE
AX-89685490	6	17SECmau FUS INOC	PH	152627859	0.355408	0.000314508	31.646	17.6637	0.0279448	3.50237	2D	152627859	152627859	AX-89685490	AX-89685490	FALSE
AX-89360749	8	17SECmau FUS INOC	PH	366827659	0.98234	0.000146902	37.533	19.8988	0.0309259	3.83297	3B	366827659	366827659	AX-89360749	AX-89360749	FALSE
AX-89415660_OTV	8	17SECmau FUS INOC	PH	40236439	-0.0154525	0.000167987	20.691	11.0655	0.0304008	3.77472	3B	40143620	40236439	AX-89686381_OTV	AX-89415660_OTV	FALSE
AX-89767512	9	17SECmau FUS INOC	PH	598464880	0.178808	0.000107803	-11.897	6.18568	0.032137	3.96737	3D	572830273	598464880	AX-89569966	AX-89767512	FALSE
AX-89639846	11	17SECmau FUS INOC	PH	34282260	1	9.40596e-07	21.424	8.84003	0.0505399	6.0266	4B	29268343	42549117	AX-89706921	AX-89538860	FALSE
AX-89753439	12	17SECmau FUS INOC	PH	18739016	0.236203	1.27685e-06	21.268	8.88232	0.0493657	5.89386	4D	13209725	19684821	AX-89388677	AX-89689960	FALSE
AX-89541223	12	17SECmau FUS INOC	PH	28448463	0.262693	4.95005e-06	20.2	8.93402	0.0441373	5.30539	4D	28448463	28448463	AX-89541223	AX-89541223	FALSE
AX-89763591_OTV	16	17SECmau FUS INOC	PH	3687690	0.304636	4.92835e-05	23.184	11.5091	0.0351971	4.3073	6A	3687690	3687690	AX-89763591_OTV	AX-89763591_OTV	FALSE
AX-89718332	16	17SECmau FUS INOC	PH	24275988	0.865342	5.83515e-05	-27.536	13.8018	0.0345373	4.23395	6A	24275988	24275988	AX-89718332	AX-89718332	FALSE
AX-89342120	16	17SECmau FUS INOC	PH	454628936	0.812362	8.0806e-05	16.019	8.18412	0.0332646	4.09256	6A	91381380	454638568	AX-89677736	AX-89726409	FALSE
AX-89645266	16	17SECmau FUS INOC	PH	451666906	0.620309	0.000222088	21.424	11.6727	0.0293075	3.65348	6A	451666906	451666906	AX-89645266	AX-89645266	FALSE
AX-89682872	16	17SECmau FUS INOC	PH	612295843	0.631347	0.000209201	-15.144	8.2176	0.0295416	3.67944	6A	612295843	612295843	AX-89682872	AX-89682872	FALSE
AX-89455407_OTV	16	17SECmau FUS INOC	PH	613621860	0.743929	0.000432607	-31.401	17.9379	0.0266962	3.36391	6A	613621860	613621860	AX-89455407_OTV	AX-89455407_OTV	FALSE
AX-89646388	17	17SECmau FUS INOC	PH	26651050	0.0993377	8.16032e-05	-12.488	6.38399	0.0332262	4.08829	6B	26651050	26651050	AX-89646388	AX-89646388	FALSE
AX-89317037	17	17SECmau FUS INOC	PH	449842365	0.995585	0.000138891	37.435	19.7759	0.0311453	3.85732	6B	449842365	449842365	AX-89317037	AX-89317037	FALSE
AX-89605573	17	17SECmau FUS INOC	PH	3870036	0.591611	0.000113816	12.628	6.58766	0.0319246	3.9438	6B	3870036	4764818	AX-89605573	AX-89461773_OTV	FALSE
AX-89607345	17	17SECmau FUS INOC	PH	680704657	0.262693	0.000113875	-18.677	9.74379	0.0319226	3.94357	6B	680310640	680769431	AX-89692950	AX-89624000	FALSE
AX-89764362	17	17SECmau FUS INOC	PH	4790849	0.346578	7.4817e-05	29.142	14.8202	0.0335657	4.126	6B	4790849	4790849	AX-89764362	AX-89764362	FALSE
AX-89702143	19	17SECmau FUS INOC	PH	9372965	0.110375	8.0542e-05	-12.877	6.5774	0.0332774	4.09398	7A	9372965	10909213	AX-89702143	AX-89693686	FALSE
AX-89680855	19	17SECmau FUS INOC	PH	673133330	0.381898	4.99921e-05	18.836	9.35818	0.0351413	4.3011	7A	673133330	673133330	AX-89680855	AX-89680855	FALSE
AX-89606292	19	17SECmau FUS INOC	PH	696848641	0.940397	0.000121603	-11.32	5.92982	0.0316656	3.91506	7A	696848641	697118529	AX-89606292	AX-89466885	FALSE
AX-89768683	13	17SECmau FUS INOC	PH	300205400	0.143488	0.000196965	-11.539	6.23628	0.0297776	3.70561	5A	300205400	300205400	AX-89768683	AX-89768683	FALSE
AX-89738210	18	17SECmau FUS INOC	PH	299057248	0.907285	0.000232728	15.652	8.55518	0.0291243	3.63315	6D	299057248	299057248	AX-89738210	AX-89738210	FALSE
AX-89404338	18	17SECmau FUS INOC	PH	400494356	0.0640177	0.00017462	13.177	7.06495	0.0302491	3.75791	6D	394870006	400494356	AX-89616894	AX-89404338	FALSE
AX-89420689	3	17SECmau FUS INOC	PH	455793073	0.900662	0.000354598	15.444	8.69457	0.027475	3.45026	1D	455793073	455793073	AX-89420689	AX-89420689	FALSE
AX-89352915	7	17SECmau FUS INOC	PH	728776537	0.883002	0.000343443	12.887	7.2387	0.0276001	3.46415	3A	728776537	728776537	AX-89352915	AX-89352915	FALSE
AX-89480070	20	17SECmau FUS INOC	PH	109182093	0.754967	0.000420172	-14.705	8.38231	0.0268104	3.37657	7B	109182093	109182093	AX-89480070	AX-89480070	FALSE
AX-89495662	6	SECmau2012N-	GPD	13626564	0.967118	6.98644e-07	-0.278	0.115129	0.111557	6.15574	2D	13440978	14034643	AX-89398081	AX-89730622	FALSE
AX-89505907	6	SECmau2012N-	GPD	10072307	0.834743	2.98977e-05	-0.209	0.102083	0.0817199	4.52436	2D	10072307	10072307	AX-89505907	AX-89505907	FALSE
AX-89612287	7	SECmau2012N-	GPD	503091380	0.390863	3.86564e-06	-0.351	0.155792	0.098178	5.41278	3A	503091380	503091380	AX-89612287	AX-89612287	FALSE
AX-89324049	7	SECmau2012N-	GPD	682313285	-0.441624	3.50021e-05	-0.329	0.161806	0.0804317	4.45591	3A	682313285	682313285	AX-89324049	AX-89324049	FALSE
AX-89517685	14	SECmau2012N-	GPD	578592056	0.558376	4.72928e-06	-0.366	0.16371	0.0965776	5.32521	5B	578592056	578592056	AX-89517685	AX-89517685	FALSE
AX-89327149	14	SECmau2012N-	GPD	335382288	0.426734	3.84044e-05	-0.277	0.136742	0.0796724	4.41562	5B	334496177	335382288	AX-89444648	AX-89327149	FALSE
AX-89698769	1	SECmau2012N-	GPD	497507249	0.987422	2.62173e-05	-0.304	0.147578	0.0827913	4.58141	1A	497507249	497507249	AX-89698769	AX-89698769	FALSE
AX-89346508	1	DEScap2012N+	GN	21702204	-0.11568	0.000106653	-4.316	2.26228	0.0712498	3.97203	1A	21620765	21702204	AX-89448839	AX-89346508	FALSE
AX-89471134	1	DEScap2012N+	GN	131963144	0.942132	0.00028288	6.833	3.81377	0.0631079	3.5484	1A	131963144	163394076	AX-89471134	AX-89672243	FALSE
AX-89409510	1	DEScap2012N+	GN	487013257	-0.218274	0.000470005	4.065	2.35245	0.0588359	3.3279	1A	482250144	487013257	AX-89460093	AX-89409510	FALSE
AX-89549148	1	DEScap2012N+	GN	542825335	0.650874	0.000449312	-3.495	2.01573	0.0592157	3.34745	1A	542825335	542825335	AX-89549148	AX-89549148	FALSE
AX-89638449	1	DEScap2012N+	GN	584675748	0.988268	0.00148372	-3.509	2.22839	0.049093	2.82865	1A	584675748	584675748	AX-89638449	AX-89638449	FALSE
AX-89409714	1	DEScap2012N+	GN	465467291	0.472081	0.000963421	3.793	2.32114	0.0527628	3.01618	1A	465467291	465467291	AX-89409714	AX-89409714	FALSE
AX-89365349	4	DEScap2012N+	GN	83936159	0.463057	8.93428e-05	6.608	3.4271	0.072718	4.04894	2A	83831129	115447486	AX-89757713	AX-89350269	FALSE
AX-89384113	4	DEScap2012N+	GN	672748174	0.802933	4.17555e-05	7.384	3.66813	0.0789867	4.37929	2A	672748174	672748174	AX-89384113	AX-89384113	FALSE
AX-89461972	4	DEScap2012N+	GN	469227314	0.923858	0.0001153	7.832	4.12433	0.0706025	3.93817	2A	455495543	473601518	AX-89542637	AX-89490229	FALSE
AX-89770934	4	DEScap2012N+	GN	603542342	0.0119007	6.55292e-06	6.546	2.96927	0.0939789	5.18356	2A	602807661	603549985	AX-89465900	AX-89354463	FALSE
AX-89463682	4	DEScap2012N+	GN	755742801	0.502538	0.000234234	6.025	3.31956	0.0646899	3.63035	2A	755742801	755742801	AX-89463682	AX-89463682	FALSE
AX-89315514	4	DEScap2012N+	GN	751511898	0.532995	0.000415932	3.586	2.05645	0.0598663	3.38098	2A	751511898	752034154	AX-89315514	AX-89564654	TRUE
AX-89335187	4	DEScap2012N+	GN	777354616	0.828201	0.000456586	3.745	2.16232	0.0590803	3.34048	2A	777354616	777354616	AX-89335187	AX-89335187	FALSE
AX-89739326	4	DEScap2012N+	GN	709417601	0.823125	0.00145424	3.687	2.33756	0.0492638	2.83736	2A	709417601	709417601	AX-89739326	AX-89739326	FALSE
AX-89322466	4	DEScap2012N+	GN	721565159	0.354428	0.00133373	4.49	2.82481	0.0499997	2.87493	2A	721565159	721565159	AX-89322466	AX-89322466	FALSE
AX-89379833	4	DEScap2012N+	GN	755337756	0.350254	0.000701619	-3.945	2.35374	0.0554504	3.1539	2A	755337756	755710606	AX-89379833	AX-89487768	FALSE
AX-89436602_OTV	5	DEScap2012N+	GN	566455032	0.977834	0.000198092	5.941	3.23761	0.0660922	3.70313	2B	566455032	566455032	AX-89436602_OTV	AX-89436602_OTV	FALSE
AX-89458487	5	DEScap2012N+	GN	202267403	0.595375	5.56458e-05	8.984	4.53392	0.0766273	4.25457	2B	202267403	202267403	AX-89458487	AX-89458487	FALSE
AX-89345860	5	DEScap2012N+	GN	18947556	0.885505	8.03176e-05	4.981	2.56719	0.0735993	4.09519	2B	18939003	18954934	AX-89673994	AX-89361908	FALSE
AX-89538602	5	DEScap2012N+	GN	396187343	-0.105697	0.000387156	7.397	4.22035	0.0604701	3.41211	2B	396187343	400995549	AX-89538602	AX-89365676	FALSE
AX-89665768	5	DEScap2012N+	GN	140209421	0.876706	0.00150434	4.224	2.68624	0.0489755	2.82265	2B	140209421	140209421	AX-89665768	AX-89665768	FALSE
AX-89380801	13	DEScap2012N+	GN	680214189	0.996729	0.000208255	6.503	3.55523	0.0656739	3.6814	5A	680214189	680214189	AX-89380801	AX-89380801	FALSE
AX-89486955	13	DEScap2012N+	GN	390231330	0.354879	0.000345385	4.425	2.50425	0.0614308	3.4617	5A	390231330	390231330	AX-89486955	AX-89486955	FALSE
AX-89522203	13	DEScap2012N+	GN	591465031	0.748054	0.00101057	-3.945	2.42413	0.0523573	2.99543	5A	591465031	591465031	AX-89522203	AX-89522203	FALSE
AX-89342961	13	DEScap2012N+	GN	672405676	0.861139	0.000659878	7.566	4.4923	0.0559695	3.18054	5A	672342037	672405676	AX-89717152	AX-89342961	FALSE
AX-89547536	14	DEScap2012N+	GN	478925584	0.502538	3.30349e-05	9.668	4.74307	0.0809048	4.48103	5B	465536612	491114462	AX-89380516	AX-89629649	FALSE
AX-89619882	14	DEScap2012N+	GN	477985837	0.598985	0.000294429	7.153	4.00293	0.062772	3.53102	5B	477730595	478315150	AX-89738953	AX-89653451	FALSE
AX-89465516	14	DEScap2012N+	GN	428122029	0.705584	9.40708e-05	4.438	2.30862	0.0722908	4.02655	5B	422564609	428122533	AX-89506667	AX-89330536	FALSE
AX-89393011	14	DEScap2012N+	GN	708222922	0.451777	8.16316e-05	5.053	2.60671	0.0734651	4.08814	5B	708222922	708222922	AX-89393011	AX-89393011	FALSE
AX-89548101	14	DEScap2012N+	GN	409461782	0.999549	0.00070498	4.396	2.62363	0.05541	3.15182	5B	409461782	409461782	AX-89548101	AX-89548101	FALSE
AX-89475454	15	DEScap2012N+	GN	344895520	0.666723	0.000154548	3.907	2.09543	0.0681645	3.81094	5D	344895520	344895520	AX-89475454	AX-89475454	FALSE
AX-89528686	16	DEScap2012N+	GN	551105083	0.871404	1.17905e-06	11.083	4.6828	0.107502	5.92847	6A	531554965	554123854	AX-89603916	AX-89417066	FALSE
AX-89759532_OTV	16	DEScap2012N+	GN	610197938	0.959391	0.000524013	6.751	3.93832	0.057918	3.28066	6A	610197938	610197938	AX-89759532_OTV	AX-89759532_OTV	FALSE
AX-89612452_OTV	16	DEScap2012N+	GN	1805991	-0.360406	0.000878346	4.619	2.80556	0.0535471	3.05633	6A	1805991	1805991	AX-89612452_OTV	AX-89612452_OTV	FALSE
AX-89369679	18	DEScap2012N+	GN	3568070	0.614213	5.18181e-05	6.678	3.35709	0.0772136	4.28552	6D	3036753	3612445	AX-89704195	AX-89565060	FALSE
AX-89337772	18	DEScap2012N+	GN	325772180	0.326114	0.000615245	7.388	4.36305	0.0565618	3.21095	6D	325772180	325772180	AX-89337772	AX-89337772	FALSE
AX-89611004	18	DEScap2012N+	GN	459159038	0.108855	0.00112803	3.65	2.2639	0.0514235	2.94768	6D	459159038	459159038	AX-89611004	AX-89611004	FALSE
AX-89762355	19	DEScap2012N+	GN	40538603	0.926678	0.000104327	3.883	2.03248	0.0714328	3.9816	7A	40419339	40550899	AX-89625251	AX-89565769	FALSE
AX-89424696	19	DEScap2012N+	GN	37112911	0.312014	0.000251137	3.501	1.93793	0.0641061	3.60009	7A	37096412	37350692	AX-89402846	AX-89514199	FALSE
AX-89535064	19	DEScap2012N+	GN	696822073	0.756345	0.00023511	6.235	3.43658	0.0646587	3.62873	7A	696822073	696822073	AX-89535064	AX-89535064	FALSE
AX-89643578	19	DEScap2012N+	GN	198806917	0.176424	0.000317557	-4.021	2.26196	0.0621369	3.49818	7A	198806917	237954127	AX-89643578	AX-89468499	FALSE
AX-89557148_OTV	19	DEScap2012N+	GN	51378547	0.776311	0.000908548	4.647	2.83039	0.0532603	3.04165	7A	51378547	51378547	AX-89557148_OTV	AX-89557148_OTV	FALSE
AX-89756622	19	DEScap2012N+	GN	76843206	0.833277	0.00136628	3.167	1.99687	0.0497946	2.86446	7A	76843206	76843206	AX-89756622	AX-89756622	FALSE
AX-89508558	21	DEScap2012N+	GN	255627356	0.739538	0.000235544	7.417	4.08847	0.0646432	3.62793	7D	255627356	255627356	AX-89508558	AX-89508558	FALSE
AX-89362793_OTV	21	DEScap2012N+	GN	26200170	0.772025	0.00126442	3.946	2.47124	0.0504535	2.89811	7D	26200170	26200170	AX-89362793_OTV	AX-89362793_OTV	FALSE
AX-89390292_OTV	2	DEScap2012N+	GN	169666239	0.374337	0.000347288	7.221	4.08838	0.0613845	3.45931	1B	133100963	169666239	AX-89379154_OTV	AX-89390292_OTV	FALSE
AX-89778042	2	DEScap2012N+	GN	15742240	0.876763	0.00126182	-3.361	2.10439	0.0504709	2.899	1B	15742240	15742240	AX-89778042	AX-89778042	FALSE
AX-89441303	2	DEScap2012N+	GN	686855899	0.854597	0.00149955	4.4	2.79735	0.0490027	2.82404	1B	686855899	686855899	AX-89441303	AX-89441303	FALSE
AX-89760337	6	DEScap2012N+	GN	76639913	0.645572	0.000366704	3.831	2.17725	0.0609269	3.43568	2D	76550060	76639913	AX-89714337	AX-89760337	FALSE
AX-89336117	6	DEScap2012N+	GN	577098267	0.658545	0.00126285	5.71	3.57563	0.0504641	2.89865	2D	577098267	577098267	AX-89336117	AX-89336117	FALSE
AX-89696309	6	DEScap2012N+	GN	326301693	0.829554	0.00116493	4.775	2.96925	0.05115	2.9337	2D	326301693	326301693	AX-89696309	AX-89696309	TRUE
AX-89611508	6	DEScap2012N+	GN	77112927	0.906261	0.000786866	-3.453	2.07913	0.0544793	3.1041	2D	77112927	77112927	AX-89611508	AX-89611508	FALSE
AX-89701379	7	DEScap2012N+	GN	520441211	-0.111675	0.000356502	8.162	4.62938	0.0611643	3.44794	3A	520441211	520441211	AX-89701379	AX-89701379	FALSE
AX-89733867	7	DEScap2012N+	GN	594811008	0.756571	0.000730127	3.265	1.95374	0.0551132	3.1366	3A	594811008	594811008	AX-89733867	AX-89733867	FALSE
AX-89358636	7	DEScap2012N+	GN	743379851	-0.0266779	0.00130199	5.726	3.59522	0.0502045	2.88539	3A	743379851	743379851	AX-89358636	AX-89358636	FALSE
AX-89765814_OTV	8	DEScap2012N+	GN	157925137	0.589791	0.000502073	-6.162	3.58319	0.0582791	3.29923	3B	157925137	157925137	AX-89765814_OTV	AX-89765814_OTV	FALSE
AX-89481094	8	DEScap2012N+	GN	246442841	0.998872	0.00107082	-4.411	2.72386	0.0518656	2.97028	3B	246442841	246442841	AX-89481094	AX-89481094	FALSE
AX-89486455	8	DEScap2012N+	GN	670072058	0.944952	0.000645436	-6.3	3.73389	0.0561567	3.19015	3B	670072058	670072058	AX-89486455	AX-89486455	FALSE
AX-89549902	8	DEScap2012N+	GN	882589	0.472081	0.00120456	5.14	3.20564	0.0508657	2.91917	3B	882589	882589	AX-89549902	AX-89549902	FALSE
AX-89604723	8	DEScap2012N+	GN	3276596	0.035533	0.0011905	4.26	2.654	0.0509655	2.92427	3B	3276596	3276596	AX-89604723	AX-89604723	FALSE
AX-89407150_OTV	8	DEScap2012N+	GN	5647449	0.71348	0.0014544	5.818	3.68833	0.0492628	2.83731	3B	5647449	5647449	AX-89407150_OTV	AX-89407150_OTV	FALSE
AX-89552257	9	DEScap2012N+	GN	549712122	0.55736	0.000416177	-5.335	3.05958	0.0598613	3.38072	3D	549712122	550357776	AX-89552257	AX-89411674	FALSE
AX-89760500	11	DEScap2012N+	GN	565945512	0.838973	0.000458866	7.367	4.25535	0.0590382	3.33831	4B	565945512	565945512	AX-89760500	AX-89760500	FALSE
AX-89663932_OTV	11	DEScap2012N+	GN	6089073	0.873096	0.000351543	4.978	2.82088	0.0612821	3.45402	4B	6089073	6089073	AX-89663932_OTV	AX-89663932_OTV	FALSE
AX-89445557	17	DEScap2012N+	GN	567736894	0.87524	0.000328203	-6.393	3.6049	0.0618598	3.48386	6B	567736894	644378500	AX-89445557	AX-89506355	FALSE
AX-89566228	17	DEScap2012N+	GN	195809178	0.558996	0.000358886	-6.778	3.84624	0.0611082	3.44504	6B	195310356	196599271	AX-89757729	AX-89533386	FALSE
AX-89514181	17	DEScap2012N+	GN	126999730	0.986915	0.000742749	-3.758	2.25196	0.0549681	3.12916	6B	126999730	135849779	AX-89514181	AX-89596156	FALSE
AX-89751015	17	DEScap2012N+	GN	609381241	0.804625	0.000949033	7.051	4.31002	0.0528905	3.02272	6B	609381241	618325623	AX-89751015	AX-89397867	FALSE
AX-89512593	20	DEScap2012N+	GN	8916917	-0.213424	0.000382939	6.978	3.97829	0.0605623	3.41687	7B	8916917	8916917	AX-89512593	AX-89512593	FALSE
AX-89356853	20	DEScap2012N+	GN	652325802	-0.224362	0.000549106	-7.264	4.25262	0.057523	3.26034	7B	650539889	652325802	AX-89586161	AX-89356853	FALSE
AX-89667822	20	DEScap2012N+	GN	176006378	-0.274112	0.0014379	-3.674	2.32687	0.0493599	2.84227	7B	176006378	176006378	AX-89667822	AX-89667822	FALSE
AX-89661469	20	DEScap2012N+	GN	23318281	0.998646	0.000809684	6.591	3.97732	0.0542371	3.09168	7B	23318281	23318281	AX-89661469	AX-89661469	FALSE
AX-89583769	10	DEScap2012N+	GN	636656819	-0.137056	0.00143427	4.254	2.69352	0.0493815	2.84337	4A	636656819	636656819	AX-89583769	AX-89583769	FALSE
AX-89382130_OTV	10	DEScap2012N+	GN	722048749	0.796954	0.00113341	-8.312	5.15686	0.0513831	2.94561	4A	722048749	722048749	AX-89382130_OTV	AX-89382130_OTV	FALSE
AX-89420685	6	ARVcha2012N-	DOE	35683718	0.334354	2.96142e-07	-0.517	0.207827	0.118667	6.5285	2D	34231622	35683718	AX-89487867	AX-89420685	TRUE
AX-89691694	6	ARVcha2012N-	DOE	37983887	-0.221599	2.35023e-06	0.587	0.25492	0.102575	5.62889	2D	37138525	43531551	AX-89371003	AX-89618344	FALSE
AX-89451445	11	ARVcha2012N-	DOE	1990919	0.547676	5.54096e-06	0.462	0.207938	0.0957584	5.25642	4B	1990919	1990919	AX-89451445	AX-89451445	FALSE
AX-89537557	13	ARVcha2012N-	DOE	17565826	0.234694	1.54832e-05	0.468	0.220781	0.0874742	4.81014	5A	17565826	17565826	AX-89537557	AX-89537557	FALSE
AX-89572197	11	17LIMcas WUE IRR	GPC	41547848	0.317181	3.87411e-07	0.202	0.0807897	0.0538238	6.41183	4B	31118040	67346052	AX-89479119	AX-89699065	FALSE
AX-89723267	11	17LIMcas WUE IRR	GPC	386405013	0.352423	6.17606e-06	-0.253	0.113157	0.0431887	5.20929	4B	377100105	393155337	AX-89463238	AX-89461774	FALSE
AX-89541223	12	17LIMcas WUE IRR	GPC	28448463	0.268722	1.492e-06	0.199	0.0834328	0.0486643	5.82623	4D	28448463	28448463	AX-89541223	AX-89541223	FALSE
AX-89472212	1	17LIMcas WUE IRR	GPC	544136144	0.193833	2.12157e-05	0.144	0.0682368	0.0384031	4.67334	1A	544127349	544191904	AX-89406432	AX-89667904	FALSE
AX-89762795	1	17LIMcas WUE IRR	GPC	49988810	0.687225	0.000122303	-0.306	0.160611	0.0315755	3.91256	1A	49988810	52230309	AX-89762795	AX-89776609	FALSE
AX-89346512	1	17LIMcas WUE IRR	GPC	53317207	0.702643	0.00012484	-0.343	0.179994	0.0314953	3.90365	1A	53317207	53317207	AX-89346512	AX-89346512	FALSE
AX-89572431	1	17LIMcas WUE IRR	GPC	257261367	0.936123	3.4704e-05	-0.273	0.13292	0.0364885	4.45962	1A	73301442	298723114	AX-89680044	AX-89763617	FALSE
AX-89725591_OTV	10	17LIMcas WUE IRR	GPC	657196555	0.92511	2.49189e-05	-0.35	0.167247	0.0377775	4.60347	4A	657194689	657196555	AX-89321295_OTV	AX-89725591_OTV	FALSE
AX-89677672	10	17LIMcas WUE IRR	GPC	618019869	0.202643	9.36364e-05	0.166	0.0854184	0.0326184	4.02856	4A	618019869	618019869	AX-89677672	AX-89677672	FALSE
AX-89749846	9	17LIMcas WUE IRR	GPC	527587527	0.960352	4.89405e-05	0.158	0.0785432	0.0351493	4.31033	3D	527587527	527587527	AX-89749846	AX-89749846	FALSE
AX-89392687	14	17LIMcas WUE IRR	GPC	27407138	0.660793	7.79264e-05	0.181	0.0920721	0.0333352	4.10832	5B	27405543	27409383	AX-89567198	AX-89455901	FALSE
AX-89348638	17	17LIMcas WUE IRR	GPC	267926548	0.645374	2.86643e-05	-0.231	0.111463	0.0372328	4.54266	6B	267926548	267926548	AX-89348638	AX-89348638	FALSE
AX-89441383	12	17INRcle WUE SEC	PH	16747993	0.923077	7.11444e-09	26.679	9.44614	0.0972107	8.14786	4D	14867029	24105883	AX-89443127	AX-89326292	TRUE
AX-89734874	1	MOMall2014N+	DOE	32893039	0.968667	3.51798e-05	1.075	0.528932	0.0792748	4.45371	1A	32893039	32893039	AX-89734874	AX-89734874	FALSE
AX-89629828	1	MOMall2014N+	DOE	489058001	0.82	7.22733e-05	-0.618	0.316571	0.0734312	4.14102	1A	479768323	489058001	AX-89333510	AX-89629828	TRUE
AX-89426229	2	MOMall2014N+	DOE	687130744	0.856778	6.0474e-06	1.136	0.513347	0.0933283	5.21843	1B	686746833	688770082	AX-89548713	AX-89760388	FALSE
AX-89362086	5	MOMall2014N+	DOE	52138204	0.998889	8.88231e-06	0.732	0.336349	0.0902899	5.05147	2B	51890086	52670465	AX-89735477	AX-89698294	FALSE
AX-89741266	5	MOMall2014N+	DOE	53242647	0.902722	8.81267e-06	0.919	0.422457	0.0903523	5.05489	2B	53030210	53580154	AX-89345525	AX-89721781	FALSE
AX-89691694	6	MOMall2014N+	DOE	37983887	-0.217167	1.99738e-06	0.863	0.372049	0.101988	5.69954	2D	37138525	43531551	AX-89371003	AX-89618344	FALSE
AX-89487867	6	MOMall2014N+	DOE	34231622	0.140278	1.39202e-06	-0.722	0.306852	0.104779	5.85636	2D	34231622	35683718	AX-89487867	AX-89420685	TRUE
AX-89417639	19	MOMall2014N+	DOE	30135314	0.975	2.84723e-05	0.757	0.368213	0.0809813	4.54558	7A	30135314	30135314	AX-89417639	AX-89417639	FALSE
AX-89735260	19	MOMall2014N+	DOE	696978407	0.4715	9.66225e-05	0.816	0.424829	0.0710595	4.01492	7A	696978407	696978407	AX-89735260	AX-89735260	FALSE
AX-89708458	20	MOMall2014N+	DOE	699917654	0.54	3.34743e-05	0.769	0.377639	0.0796761	4.47529	7B	699917654	699917654	AX-89708458	AX-89708458	FALSE
AX-89600631	20	MOMall2014N+	DOE	610625041	0.467444	2.67951e-06	1.097	0.478691	0.0997052	5.57194	7B	610625041	610625041	AX-89600631	AX-89600631	FALSE
AX-89484808	4	MOMall2014N+	DOE	19163254	0.696056	7.46595e-05	-0.621	0.318613	0.0731663	4.12692	2A	19127448	19163254	AX-89353888	AX-89484808	FALSE
AX-89537557	13	MOMall2014N+	DOE	17565826	0.21	7.31628e-05	0.628	0.321894	0.0733315	4.13571	5A	17565826	17565826	AX-89537557	AX-89537557	FALSE
AX-89440076	8	MOMall2014N+	DOE	244234935	0.501444	0.000102177	-0.803	0.419621	0.070602	3.99065	3B	244234935	244382849	AX-89440076	AX-89690260	FALSE
AX-89655357	8	MOMall2014N+	DOE	6241159	0.43	0.000127193	0.978	0.518256	0.0688064	3.89554	3B	6241159	6241159	AX-89655357	AX-89655357	FALSE
AX-89731309	18	MOMall2014N+	DOE	458739074	0.958889	0.000140187	0.635	0.338294	0.0680075	3.85329	6D	458739074	458739074	AX-89731309	AX-89731309	FALSE
AX-89371003	6	ARVcha2012N+	DOE	37138525	0.49263	1.46214e-06	0.539	0.229769	0.106309	5.83501	2D	37138525	37983887	AX-89371003	AX-89691694	FALSE
AX-89420685	6	ARVcha2012N+	DOE	35683718	0.334354	7.06962e-07	-0.552	0.228808	0.111972	6.1506	2D	34231622	35683718	AX-89487867	AX-89420685	TRUE
AX-89314131	1	17BAYmil WUE SEC	TKC	20939938	0.0986842	7.02459e-05	-0.453	0.229698	0.0335966	4.15338	1A	20939222	20977013	AX-89496494	AX-89401873	FALSE
AX-89391633	1	17BAYmil WUE SEC	TKC	554042027	0.894737	1.27157e-05	-1.038	0.479931	0.0402207	4.89566	1A	554042027	554102523	AX-89391633	AX-89536796	FALSE
AX-89484945	1	17BAYmil WUE SEC	TKC	556349503	0.0328947	5.78106e-05	-1.186	0.594272	0.0343534	4.23799	1A	555659146	556398747	AX-89380999	AX-89630561	FALSE
AX-89656095	1	17BAYmil WUE SEC	TKC	50924848	0.0701754	0.000258225	-0.581	0.319686	0.028533	3.588	1A	50283812	52471638	AX-89489173_OTV	AX-89678458	FALSE
AX-89750973	1	17BAYmil WUE SEC	TKC	589440072	0.486842	0.000680482	0.415	0.245365	0.0247625	3.16718	1A	589440072	589698357	AX-89750973	AX-89761627	FALSE
AX-89751249	1	17BAYmil WUE SEC	TKC	575216533	0.714912	0.000539963	-0.529	0.307301	0.0256622	3.26764	1A	575216533	575216533	AX-89751249	AX-89751249	FALSE
AX-89322244	1	17BAYmil WUE SEC	TKC	575247883	0.697368	0.000742312	0.405	0.240999	0.0244243	3.12941	1A	575247883	575247883	AX-89322244	AX-89322244	FALSE
AX-89755254	1	17BAYmil WUE SEC	TKC	22356208	0.769737	0.000699143	-0.715	0.42399	0.0246573	3.15543	1A	22356208	22452069	AX-89755254	AX-89557578	FALSE
AX-89662755	1	17BAYmil WUE SEC	TKC	157313915	-0.225877	0.000960311	-0.709	0.431128	0.0234234	3.01759	1A	157313915	157313915	AX-89662755	AX-89662755	FALSE
AX-89516819	1	17BAYmil WUE SEC	TKC	279841350	0.245614	0.000305042	-0.985	0.548525	0.0278845	3.51564	1A	279825251	282699295	AX-89323541	AX-89482927	FALSE
AX-89666042	1	17BAYmil WUE SEC	TKC	554304364	-0.0504386	0.000403868	0.896	0.508957	0.0267923	3.39376	1A	554304364	554304364	AX-89666042	AX-89666042	FALSE
AX-89650765_OTV	2	17BAYmil WUE SEC	TKC	11889697	0.776316	1.01612e-05	-1.216	0.555838	0.0410868	4.99305	1B	4444059	58593256	AX-89692892	AX-89437406_OTV	FALSE
AX-89357256	2	17BAYmil WUE SEC	TKC	685251851	0.618421	2.83907e-06	-1.258	0.54308	0.0459955	5.54682	1B	678258188	685251851	AX-89676994	AX-89357256	FALSE
AX-89637008	2	17BAYmil WUE SEC	TKC	666036397	0.436404	8.91264e-05	-0.748	0.38446	0.0326714	4.04999	1B	666036397	666830164	AX-89637008	AX-89753915	FALSE
AX-89340283	2	17BAYmil WUE SEC	TKC	310182855	0.800439	1.17069e-05	-1.41	0.64914	0.04054	4.93156	1B	299299238	431997553	AX-89714084	AX-89550981_OTV	TRUE
AX-89522973	2	17BAYmil WUE SEC	TKC	427963086	0.287281	0.00087336	-0.867	0.523497	0.0237922	3.05881	1B	427963086	427963086	AX-89522973	AX-89522973	FALSE
[truncated: 3,644 more rows]

[truncated: 3 more sheets: Annex Table 10, Annex Table 11, Annex Table 12]
